# Supplementary material for: Bundle recommendation methods considering rating data differences for online retailers
Source: PLoS One. 2025 Sep 3;20(9):e0328245. doi: 10.1371/journal.pone.0328245 (PMC12407470; doi:10.1371/journal.pone.0328245)
Supplement: S1 Text — S2 File. Data generated during research. (ZIP) [file pone.0328245.s001.zip]

Archive with 10 entries (7 files):
- supporting information/
- supporting information/S1_File/
- supporting information/S1_File/Filter_Data.py
- supporting information/S1_File/ItemCF.py
- supporting information/S1_File/predict_rating.py
- supporting information/S1_File/svd all.py
- supporting information/S1_File/svd.py
- supporting information/S2_File/
- supporting information/S2_File/filted_data.csv
- supporting information/S2_File/ratings_Beauty.csv
