# Supplementary material for: Bundle recommendation methods considering rating data differences for online retailers
Source: PLoS One. 2025 Sep 3;20(9):e0328245. doi: 10.1371/journal.pone.0328245 (PMC12407470; doi:10.1371/journal.pone.0328245)
Supplement: S1 Text — S2 File. Data generated during research. (ZIP) [file pone.0328245.s001.zip › supporting information/S1_File/ItemCF.py]

import math
import random, os
import numpy as np
# 请先安装sklearn、numpy库
from sklearn.metrics import precision_score, recall_score, f1_score


class ItemBasedCF:
    def __init__(self, data):
        self.data = data
        self.trainData = {}
        self.itemSimMatrix = []

    # def readData(self):
    #     """
    #     在Movielens数据集中读取数据
    #     """
    #     datalist = []
    #     for line in self.datafile:
    #         userid, itemid, record, _ = line.split(",") # 用逗号分割
    #         datalist.append((int(userid), int(itemid), int(record)))
    #     self.data = datalist

    def preprocessData(self):
        """
        把读入的数据转换为训练ICF模型需要的格式
        """
        traindata_list = {}
        for user, item, record in self.data:
            traindata_list.setdefault(user, {})
            traindata_list[user][item] = record
        self.trainData = traindata_list

    def itemSimilarity(self):
        """
        生成用户相似度矩阵
        """
        # 物品相似度矩阵
        self.itemSimMatrix = dict()
        # 物品-物品矩阵 格式：物品ID1:{物品ID2:同时给两件物品评分的人数}
        item_item_matrix = dict()
        # 物品-用户矩阵 格式：物品ID:给物品评分的人数
        item_user_matrix = dict()

        for user, items in self.trainData.items():
            for itemId, source in items.items():
                item_user_matrix.setdefault(itemId, 0) # 初始化item_user_matrix[itemId]
                item_user_matrix[itemId] += 1 # 给物品打分的人数+1
                item_item_matrix.setdefault(itemId, {})
                for i in items.keys():
                    if i == itemId:
                        continue
                    item_item_matrix[itemId].setdefault(i, 0)
                    # 计算同时给两个物品打分的人数，并对活跃用户进行惩罚
                    item_item_matrix[itemId][i] += 1 / math.log(1 + len(items) * 1.0)
        # 将物品-物品矩阵转换为物品相似度矩阵
        for itemId, relatedItems in item_item_matrix.items():
            self.itemSimMatrix.setdefault(itemId, dict()) # 初始化self.itemSimMatrix[itemId]
            for relatedItemId, count in relatedItems.items():
                self.itemSimMatrix[itemId][relatedItemId] = count / math.sqrt(item_user_matrix[itemId] * item_user_matrix[relatedItemId])
            # 归一化
            sim_max = max(self.itemSimMatrix[itemId].values())
            for item in self.itemSimMatrix[itemId].keys():
                self.itemSimMatrix[itemId][item] /= sim_max

    def recommend(self, user_id, k, N):
        """给用户推荐物品列表
            Args:
                userId:用户ID
                k:取和物品j最相似的K个物品
                N:推荐N个物品
            Return:
                推荐列表
            """
        rank = dict()
        interacted_items = self.trainData.get(user_id, {}) # 当前用户已经交互过的item
        # 遍历用户评分的物品列表
        for itemId, score in interacted_items.items(): # 取出每一个当前用户交互过的item
            # 取出与物品itemId最相似的K个物品及其评分
            for i, sim_ij in sorted(self.itemSimMatrix[itemId].items(), key=lambda x: x[1], reverse=True)[0:k]:
                # 如果这个物品j已经被用户评分了，舍弃
                if i in interacted_items.keys():
                    continue
                # 对物品ItemID的评分*物品itemId与j的相似度 之和
                rank.setdefault(i, 0)
                rank[i] += score * sim_ij
        # 堆排序，推荐权重前N的物品
        return dict(sorted(rank.items(), key=lambda x:x[1], reverse=True)[0:N])

def getData(file_name):
    """
    获取训练集和测试集的函数
    """
    data = []
    with open(os.path.expanduser(file_name)) as f:
        for line in f.readlines():
            line_data = []
            List = line.strip().split(',')
            if List[2] == 'uid':
                continue
            else:
                line_data.append([str(i) for i in List[2:4]])
                line_data.append([int(float(i)) for i in List[4:6]])
                data.append(sum(line_data, []))

    random.shuffle(data)
    train_data = data[:int(len(data) * 8 / 10)]
    test_data = data[int(len(data) * 8 / 10):]
    new_train_data, u_dict_train, i_dict_train = mapping(train_data)
    new_test_data, u_dict_test, i_dict_test = mapping(test_data)
    print('load data finished')
    return new_train_data, u_dict_train, i_dict_train, new_test_data, u_dict_test, i_dict_test


def mapping(data):
    """
    将原始的uid，iid映射为从0开始的编号
    """
    data = np.array(data)
    users = list(set(data[:, 0]))
    u_dict = {}
    for i in range(len(users)):
        u_dict[users[i]] = i
    items = list(set(data[:, 1]))
    i_dict = {}
    for j in range(len(items)):
        i_dict[items[j]] = j
    new_data = []
    for l in data:
        uid = u_dict[l[0]]
        iid = i_dict[l[1]]
        r = int(l[2])
        new_data.append([uid, iid, r])
    return new_data, u_dict, i_dict

def get_items_users_name(recommend_dict, u_dict, i_dict):
    new_i_dict = {v: k for k, v in i_dict.items()}
    new_u_dict = {v: k for k, v in u_dict.items()}
    reslt_dict = {}
    for user_id in recommend_dict:
        reslt_dict[new_u_dict[user_id]] = []
        for item_id in recommend_dict[user_id]:
            reslt_dict[new_u_dict[user_id]].append(new_i_dict[item_id])
    return reslt_dict
def recommend_for_users(users_list, u_dict, i_dict):
    topN_dict = {}  # 存储为每一个用户推荐的列表
    for each_user in users_list:
        topN = ibcf.recommend(each_user, k=3, N=10)  # item的id和评分
        topN_dict[each_user] = list(topN.keys())  # 只取对应的item的id

    result = get_items_users_name(topN_dict, u_dict, i_dict)
    return result


def Calcucate_Precision_Recall_F1Score(train, test, Recommend_fun, N):
    train = np.array(train, dtype='int')
    test = np.array(test, dtype='int')
    train_u_items = {}
    for i in range(train.shape[0]):
        uid = train[i, 0]
        iid = train[i, 1]
        if uid not in train_u_items.keys():
            train_u_items[uid] = [iid]
        else:
            train_u_items[uid].append(iid)

    test_u_items = {}
    for j in range(test.shape[0]):
        uid = test[j, 0]
        iid = test[j, 1]
        if uid not in test_u_items.keys():
            test_u_items[uid] = [iid]
        else:
            test_u_items[uid].append(iid)


    hit = 0
    n_recall = 0
    n_precision = 0
    for user in train_u_items.keys():
        tu = test_u_items[user]  # Tu表示系统向用户推荐物品后，用户实际选择的物品集
        rank = Recommend_fun(user, 3, N)  # 表示根据用户在训练集上的行为给用户做出的Top-n推荐列表
        rank = list(rank)
        for item in rank:
            if item in tu:
                hit += 1
        n_recall += len(tu)
        n_precision += N
    recall = hit / (1.0 * n_recall)
    precision = hit / (1.0 * n_precision)
    F1 = (2 * precision * recall) / (precision + recall)
    return precision, recall, F1


if __name__ == "__main__":
    train_data, u_dict_train, i_dict_train, test_data, u_dict_test, i_dict_test = getData(
        '/Users/marvelzhang/Desktop/数据/12_i_filted_data.csv')
    ibcf = ItemBasedCF(train_data)
    # ibcf.readData() # 读取数据
    ibcf.preprocessData() # 预处理数据
    ibcf.itemSimilarity() # 计算物品相似度矩阵

    # topN = ibcf.recommend(1, k=3, N=10)
    # print(topN)

    # r, p, f = Calcucate_Precision_Recall_F1Score(train_data, test_data, ibcf.recommend, 10)

    # ------ 为用户 [1,2, 3....] 产生推荐 ------ #
    user_list = [1, 2, 3]
    recommend_for_all_users = False
    if recommend_for_all_users == True:
        user_list = list(ibcf.trainData.keys())
    result = recommend_for_users(user_list, u_dict_train, i_dict_train)
    print(result)

# 指标？
