# Supplementary material for: Bundle recommendation methods considering rating data differences for online retailers
Source: PLoS One. 2025 Sep 3;20(9):e0328245. doi: 10.1371/journal.pone.0328245 (PMC12407470; doi:10.1371/journal.pone.0328245)
Supplement: S1 Text — S2 File. Data generated during research. (ZIP) [file pone.0328245.s001.zip › supporting information/S1_File/svd.py]

# -*- coding: utf-8 -*-
"""
Created on Thu Apr 19 17:53:34 2018

@author:
"""

import numpy as np
import random
import os


class SVDPP:
    def __init__(self, mat, K=20):
        self.mat = np.array(mat, dtype='int')
        self.K = K
        self.avg = np.mean(self.mat[:, 2])
        self.user_num = len(set(self.mat[:, 0]))
        self.item_num = len(set(self.mat[:, 1]))
        # print("item_num:",self.item_num )
        # user bias
        self.bu = np.zeros(self.user_num, np.double)

        # item bias
        self.bi = np.zeros(self.item_num, np.double)

        # user factor
        self.p = np.zeros((self.user_num, self.K), np.double) + .1

        # item factor
        self.q = np.zeros((self.item_num, self.K), np.double) + .1

        # item preference facotor
        self.y = np.zeros((self.item_num, self.K), np.double) + .1
        self.u_items = {}
        for i in range(self.mat.shape[0]):
            uid = self.mat[i, 0]
            iid = self.mat[i, 1]
            if uid not in self.u_items.keys():
                self.u_items[uid] = [iid]
            else:
                self.u_items[uid].append(iid)

    def train(self, steps=30, gamma=0.04, Lambda=0.15):  # 训练函数，step为迭代次数。
        # print('train data size',self.mat.shape)

        for step in range(steps):
            print('step', step + 1, 'is running')
            KK = np.random.permutation(self.mat.shape[0])  # 随机梯度下降算法，kk为对矩阵进行随机洗牌
            rmse = 0.0
            mae = 0
            for i in range(self.mat.shape[0]):
                j = KK[i]
                uid = self.mat[j, 0]
                iid = self.mat[j, 1]
                rating = self.mat[j, 2]
                Nu = self.u_items[uid]
                I_Nu = len(Nu)
                sqrt_N_u = np.sqrt(I_Nu)
                # 基于用户u点评的item集推测u的implicit偏好


                y_u = np.sum(self.y[Nu], axis=0)
                u_impl_prf = y_u / sqrt_N_u
                # 预测值
                rp = self.avg + self.bu[uid] + self.bi[iid] + np.dot(self.q[iid], self.p[uid] + u_impl_prf)
                eui = rating - rp
                rmse += eui ** 2
                mae += abs(eui)
                # sgd
                self.bu[uid] += gamma * (eui - Lambda * self.bu[uid])
                self.bi[iid] += gamma * (eui - Lambda * self.bi[iid])
                self.p[uid] += gamma * (eui * self.q[iid] - Lambda * self.p[uid])
                self.q[iid] += gamma * (eui * (self.p[uid] + u_impl_prf) - Lambda * self.q[iid])
                for j in Nu:
                    self.y[j] += gamma * (eui * self.q[j] / sqrt_N_u - Lambda * self.y[j])

            gamma = 0.93 * gamma  # gamma以0.93的学习率递减
            print('rmse is {0:3f}, ase is {1:3f}'.format(np.sqrt(rmse / self.mat.shape[0]), mae / self.mat.shape[0]))

    def test(self, test_data):

        test_data = np.array(test_data, dtype='int')
        print('test data size', test_data.shape)
        rmse = 0.0;
        mae = 0
        for i in range(test_data.shape[0]):
            uid = test_data[i, 0]
            iid = test_data[i, 1]
            Nu = self.u_items[uid]
            I_Nu = len(Nu)
            sqrt_N_u = np.sqrt(I_Nu)
            y_u = np.sum(self.y[Nu], axis=0) / sqrt_N_u
            est = self.avg + self.bu[uid] + self.bi[iid] + np.dot(self.q[iid], self.p[uid] + y_u)
            rating = test_data[i, 2]
            eui = rating - est
            rmse += eui ** 2
            mae += abs(eui)
        print('rmse is {0:3f}, ase is {1:3f}'.format(np.sqrt(rmse / self.mat.shape[0]), mae / self.mat.shape[0]))


def getData(file_name):
    """
    获取训练集和测试集的函数
    """
    data = []
    with open(os.path.expanduser(file_name)) as f:
        for line in f.readlines():
            line_data = []
            List = line.strip().split(',')
            if List[2] == 'uid':
                continue
            else:
                line_data.append([str(i) for i in List[2:4]])
                line_data.append([int(float(i)) for i in List[4:6]])
                data.append(sum(line_data, []))

    random.shuffle(data)
    train_data = data[:int(len(data) * 8 / 10)]
    test_data = data[int(len(data) * 8 / 10):]
    new_train_data = mapping(train_data)
    new_test_data = mapping(test_data)
    print('load data finished')
    return new_train_data, new_test_data


def mapping(data):
    """
    将原始的uid，iid映射为从0开始的编号
    """
    data = np.array(data)
    users = list(set(data[:, 0]))
    u_dict = {}
    for i in range(len(users)):
        u_dict[users[i]] = i
    items = list(set(data[:, 1]))
    i_dict = {}
    for j in range(len(items)):
        i_dict[items[j]] = j
    new_data = []
    for l in data:
        uid = u_dict[l[0]]
        iid = i_dict[l[1]]
        r = l[2]
        new_data.append([uid, iid, r])
    return new_data


if __name__ == '__main__':
    train_data, test_data = getData('E:/Recommendation_Algorithm/12_i_filted_data.csv')
    a = SVDPP(train_data, 30)
    a.train(steps=3)
    a.test(test_data)
