# Supplementary material for: Bundle recommendation methods considering rating data differences for online retailers
Source: PLoS One. 2025 Sep 3;20(9):e0328245. doi: 10.1371/journal.pone.0328245 (PMC12407470; doi:10.1371/journal.pone.0328245)
Supplement: S1 Text — S2 File. Data generated during research. (ZIP) [file pone.0328245.s001.zip › supporting information/S2_File/filted_data.csv]

	uid	item_id	socer	time
895	A3KEZLJ59C1JVH	9788073476	5.0	1335916800
965	A3KEZLJ59C1JVH	9788074421	5.0	1351296000
10920	A3KEZLJ59C1JVH	B000052ZBH	5.0	1336694400
52641	A3KEZLJ59C1JVH	B000142FVW	5.0	1317168000
73168	A3KEZLJ59C1JVH	B00021AM9G	3.0	1370390400
73636	A3KEZLJ59C1JVH	B00021B6KK	4.0	1350864000
73893	A3KEZLJ59C1JVH	B00021B8L2	2.0	1337040000
74754	A3KEZLJ59C1JVH	B00021C1LI	5.0	1357689600
75464	A3KEZLJ59C1JVH	B00021CNCK	5.0	1332115200
75603	A3KEZLJ59C1JVH	B00021CSBG	5.0	1290124800
76363	A3KEZLJ59C1JVH	B00021DE14	3.0	1350950400
76462	A3KEZLJ59C1JVH	B00021DG80	5.0	1285891200
76967	A3KEZLJ59C1JVH	B00021DPHW	5.0	1285891200
77203	A3KEZLJ59C1JVH	B00021DUM2	5.0	1276473600
77963	A3KEZLJ59C1JVH	B00021DVCQ	4.0	1276473600
134801	A3KEZLJ59C1JVH	B000977Q8I	5.0	1358294400
141851	A3KEZLJ59C1JVH	B0009HJBPE	5.0	1343779200
147462	A3KEZLJ59C1JVH	B0009OAGXI	3.0	1322179200
148704	A3KEZLJ59C1JVH	B0009OAHH8	5.0	1356998400
149091	A3KEZLJ59C1JVH	B0009OAHIW	3.0	1295654400
150951	A3KEZLJ59C1JVH	B0009OAHWI	5.0	1294012800
152327	A3KEZLJ59C1JVH	B0009OAIE0	5.0	1230595200
166470	A3KEZLJ59C1JVH	B000A0ADT8	5.0	1351555200
181239	A3KEZLJ59C1JVH	B000BIPJ20	1.0	1354060800
182729	A3KEZLJ59C1JVH	B000BIXP5I	1.0	1358726400
190722	A3KEZLJ59C1JVH	B000C1UCTQ	3.0	1294876800
191185	A3KEZLJ59C1JVH	B000C1UE9O	2.0	1314316800
192609	A3KEZLJ59C1JVH	B000C1UFHU	3.0	1361232000
194202	A3KEZLJ59C1JVH	B000C1VT9S	5.0	1301356800
202474	A3KEZLJ59C1JVH	B000C1Z6GU	3.0	1336348800
210230	A3KEZLJ59C1JVH	B000C21BT0	5.0	1351296000
216100	A3KEZLJ59C1JVH	B000CNKC62	2.0	1321488000
232523	A3KEZLJ59C1JVH	B000ETZS6S	5.0	1286150400
241929	A3KEZLJ59C1JVH	B000F8VUPQ	5.0	1336521600
242553	A3KEZLJ59C1JVH	B000FBK5HW	4.0	1336867200
249220	A3KEZLJ59C1JVH	B000FNDOFA	4.0	1307145600
276383	A3KEZLJ59C1JVH	B000GXDT1I	3.0	1353888000
279859	A3KEZLJ59C1JVH	B000H3NF5W	4.0	1267920000
292683	A3KEZLJ59C1JVH	B000IEL5FC	4.0	1275955200
297318	A3KEZLJ59C1JVH	B000IZ92U6	2.0	1304553600
309174	A3KEZLJ59C1JVH	B000KAMAIK	5.0	1336694400
318875	A3KEZLJ59C1JVH	B000L9YYTS	5.0	1304553600
327271	A3KEZLJ59C1JVH	B000MKMXU8	2.0	1354924800
328053	A3KEZLJ59C1JVH	B000MQUKPC	2.0	1358121600
333911	A3KEZLJ59C1JVH	B000N967NW	5.0	1336089600
346250	A3KEZLJ59C1JVH	B000NU2OR4	4.0	1353888000
353822	A3KEZLJ59C1JVH	B000O7CCU0	4.0	1288396800
361419	A3KEZLJ59C1JVH	B000OUVIGG	5.0	1231804800
371108	A3KEZLJ59C1JVH	B000P3X8HY	4.0	1234310400
386212	A3KEZLJ59C1JVH	B000Q39STU	5.0	1322524800
390672	A3KEZLJ59C1JVH	B000QHACOQ	4.0	1249344000
397926	A3KEZLJ59C1JVH	B000RAPKMQ	5.0	1335916800
398464	A3KEZLJ59C1JVH	B000RC6POG	4.0	1360022400
449317	A3KEZLJ59C1JVH	B000VOJ9BG	5.0	1322179200
455226	A3KEZLJ59C1JVH	B000VSG1PO	5.0	1274140800
458767	A3KEZLJ59C1JVH	B000VWL9KC	2.0	1295308800
458863	A3KEZLJ59C1JVH	B000VWP156	5.0	1276300800
465478	A3KEZLJ59C1JVH	B000WIIM1O	5.0	1323216000
474682	A3KEZLJ59C1JVH	B000XDX08I	5.0	1293667200
476584	A3KEZLJ59C1JVH	B000XE67WI	2.0	1325116800
480952	A3KEZLJ59C1JVH	B000XTM3XU	4.0	1295740800
482466	A3KEZLJ59C1JVH	B000Y10IQQ	2.0	1291852800
489114	A3KEZLJ59C1JVH	B000Z43P80	4.0	1363305600
489292	A3KEZLJ59C1JVH	B000Z4NDLO	3.0	1336262400
489445	A3KEZLJ59C1JVH	B000Z4PDTY	5.0	1276300800
490658	A3KEZLJ59C1JVH	B000Z63YFM	4.0	1334448000
495951	A3KEZLJ59C1JVH	B000ZOFUOC	4.0	1336608000
511923	A3KEZLJ59C1JVH	B0011Z2IOO	2.0	1325289600
512646	A3KEZLJ59C1JVH	B00120IJSC	5.0	1354752000
526196	A3KEZLJ59C1JVH	B0012RQZ72	4.0	1335139200
530563	A3KEZLJ59C1JVH	B0013298MU	4.0	1354665600
535145	A3KEZLJ59C1JVH	B00139JCEM	2.0	1380499200
536179	A3KEZLJ59C1JVH	B0013CSGBE	5.0	1246406400
545978	A3KEZLJ59C1JVH	B00144VACS	3.0	1353974400
548253	A3KEZLJ59C1JVH	B0014BIRGI	5.0	1289865600
555281	A3KEZLJ59C1JVH	B00152SZL8	5.0	1325030400
564105	A3KEZLJ59C1JVH	B00161CCUS	3.0	1285891200
580552	A3KEZLJ59C1JVH	B0017M0DYS	3.0	1369353600
581143	A3KEZLJ59C1JVH	B0017OLMVE	5.0	1360281600
592792	A3KEZLJ59C1JVH	B0018NPA9E	5.0	1352937600
606530	A3KEZLJ59C1JVH	B0019W219G	3.0	1259798400
626850	A3KEZLJ59C1JVH	B001BBOLOI	3.0	1332460800
627143	A3KEZLJ59C1JVH	B001BDIBY2	4.0	1281225600
628447	A3KEZLJ59C1JVH	B001BKNJWE	4.0	1336003200
628539	A3KEZLJ59C1JVH	B001BKO6FS	5.0	1246406400
628608	A3KEZLJ59C1JVH	B001BKROQG	5.0	1336262400
632601	A3KEZLJ59C1JVH	B001C53IBU	3.0	1354320000
633638	A3KEZLJ59C1JVH	B001CAYPCQ	2.0	1371168000
638825	A3KEZLJ59C1JVH	B001CRX0NO	5.0	1302912000
639192	A3KEZLJ59C1JVH	B001CSOBWW	4.0	1356134400
639283	A3KEZLJ59C1JVH	B001CSROJO	2.0	1395878400
650308	A3KEZLJ59C1JVH	B001DLFHWQ	5.0	1334448000
656059	A3KEZLJ59C1JVH	B001E4SC92	4.0	1259798400
706662	A3KEZLJ59C1JVH	B001GUQM46	3.0	1336435200
707101	A3KEZLJ59C1JVH	B001H1IKVW	5.0	1281744000
724085	A3KEZLJ59C1JVH	B001KOTRJA	4.0	1391126400
726849	A3KEZLJ59C1JVH	B001KYQ1OY	5.0	1301443200
728769	A3KEZLJ59C1JVH	B001KYRYZ4	3.0	1353974400
730232	A3KEZLJ59C1JVH	B001KYVLSU	4.0	1276300800
732955	A3KEZLJ59C1JVH	B001LBS2BG	5.0	1306800000
735357	A3KEZLJ59C1JVH	B001LKLZNO	3.0	1351555200
739027	A3KEZLJ59C1JVH	B001M6VK2S	4.0	1314316800
752049	A3KEZLJ59C1JVH	B001MX89Y8	4.0	1276300800
760220	A3KEZLJ59C1JVH	B001OTPRLS	5.0	1276473600
767566	A3KEZLJ59C1JVH	B001Q51NOU	3.0	1301184000
784938	A3KEZLJ59C1JVH	B001TH1480	3.0	1284595200
788296	A3KEZLJ59C1JVH	B001U0OQN6	3.0	1366761600
793859	A3KEZLJ59C1JVH	B001UHPO4O	5.0	1255478400
802440	A3KEZLJ59C1JVH	B001XZN6JI	5.0	1246406400
803755	A3KEZLJ59C1JVH	B0020C3RXS	1.0	1325116800
806612	A3KEZLJ59C1JVH	B0020MMESM	5.0	1290556800
808792	A3KEZLJ59C1JVH	B0021O6HUU	1.0	1292284800
814166	A3KEZLJ59C1JVH	B002614H8W	5.0	1335744000
818862	A3KEZLJ59C1JVH	B00275VI7U	3.0	1352851200
819331	A3KEZLJ59C1JVH	B00279JUJY	5.0	1302652800
822009	A3KEZLJ59C1JVH	B0027WUA68	3.0	1327017600
823259	A3KEZLJ59C1JVH	B00289RCM0	3.0	1326326400
826044	A3KEZLJ59C1JVH	B0028RC5N8	5.0	1281225600
828805	A3KEZLJ59C1JVH	B0029RA02A	5.0	1360627200
828823	A3KEZLJ59C1JVH	B0029RFJ8U	4.0	1335916800
830339	A3KEZLJ59C1JVH	B002A9JONI	1.0	1363305600
831667	A3KEZLJ59C1JVH	B002AMUF92	3.0	1332201600
831847	A3KEZLJ59C1JVH	B002AMUFM4	4.0	1390694400
841642	A3KEZLJ59C1JVH	B002C9O756	4.0	1353974400
841743	A3KEZLJ59C1JVH	B002CCNYPM	4.0	1356134400
844730	A3KEZLJ59C1JVH	B002CMP1SA	2.0	1357516800
846865	A3KEZLJ59C1JVH	B002D33OCS	4.0	1300406400
849338	A3KEZLJ59C1JVH	B002DGUALS	5.0	1334620800
861771	A3KEZLJ59C1JVH	B002H5G1OK	2.0	1329955200
865258	A3KEZLJ59C1JVH	B002HM3EM0	2.0	1334620800
868857	A3KEZLJ59C1JVH	B002IDPHBE	4.0	1261785600
871788	A3KEZLJ59C1JVH	B002JIV9NI	2.0	1280880000
874041	A3KEZLJ59C1JVH	B002JUKVM6	4.0	1276560000
876976	A3KEZLJ59C1JVH	B002KI9GF0	5.0	1354060800
884386	A3KEZLJ59C1JVH	B002LHIQKQ	5.0	1347667200
886530	A3KEZLJ59C1JVH	B002LSTMB2	1.0	1285891200
887893	A3KEZLJ59C1JVH	B002M3NV2C	4.0	1314316800
888331	A3KEZLJ59C1JVH	B002MAHFM2	4.0	1320192000
888570	A3KEZLJ59C1JVH	B002MGN72I	4.0	1325030400
888594	A3KEZLJ59C1JVH	B002MGQRB6	1.0	1276214400
890217	A3KEZLJ59C1JVH	B002MVD29G	4.0	1325030400
893710	A3KEZLJ59C1JVH	B002NCPB7A	4.0	1350086400
893727	A3KEZLJ59C1JVH	B002NCTES2	4.0	1358294400
895817	A3KEZLJ59C1JVH	B002NN6Z38	5.0	1336176000
909900	A3KEZLJ59C1JVH	B002QRPG2W	3.0	1280880000
920554	A3KEZLJ59C1JVH	B002SPX6I8	3.0	1356134400
940746	A3KEZLJ59C1JVH	B002WDXCX0	2.0	1279411200
942133	A3KEZLJ59C1JVH	B002WLOPX8	3.0	1317600000
949444	A3KEZLJ59C1JVH	B002XITY36	3.0	1281312000
951240	A3KEZLJ59C1JVH	B002XQ1T0E	3.0	1326585600
955751	A3KEZLJ59C1JVH	B002YLCHK4	4.0	1352851200
959032	A3KEZLJ59C1JVH	B002ZGZQ8S	3.0	1337904000
962000	A3KEZLJ59C1JVH	B00307CD46	5.0	1307404800
962017	A3KEZLJ59C1JVH	B00307G95A	3.0	1345420800
962037	A3KEZLJ59C1JVH	B00307HRGA	4.0	1285891200
962061	A3KEZLJ59C1JVH	B00307L6G2	1.0	1325116800
963332	A3KEZLJ59C1JVH	B0030GFXNA	3.0	1326585600
968952	A3KEZLJ59C1JVH	B0031A55QU	3.0	1348531200
969964	A3KEZLJ59C1JVH	B0031NLI8Q	5.0	1316736000
973811	A3KEZLJ59C1JVH	B0032P8T9O	5.0	1285891200
974228	A3KEZLJ59C1JVH	B0032RMX3U	5.0	1290038400
993283	A3KEZLJ59C1JVH	B00375RDSC	3.0	1281916800
997131	A3KEZLJ59C1JVH	B0037QG6SO	4.0	1276732800
998839	A3KEZLJ59C1JVH	B003824I2I	4.0	1271635200
999351	A3KEZLJ59C1JVH	B00384TLQE	2.0	1302652800
1007731	A3KEZLJ59C1JVH	B0039NMCPG	4.0	1275264000
1009864	A3KEZLJ59C1JVH	B0039X9ULK	4.0	1281744000
1011464	A3KEZLJ59C1JVH	B003A9YI4M	4.0	1358208000
1018750	A3KEZLJ59C1JVH	B003BMGA6C	5.0	1336262400
1019448	A3KEZLJ59C1JVH	B003BOK10G	4.0	1321574400
1019606	A3KEZLJ59C1JVH	B003BONURC	4.0	1307404800
1019613	A3KEZLJ59C1JVH	B003BONUZY	5.0	1375488000
1027387	A3KEZLJ59C1JVH	B003D49IBM	5.0	1353369600
1028969	A3KEZLJ59C1JVH	B003DKU41O	2.0	1348531200
1030281	A3KEZLJ59C1JVH	B003E01B4M	4.0	1284595200
1037504	A3KEZLJ59C1JVH	B003F2T0M4	4.0	1360800000
1040307	A3KEZLJ59C1JVH	B003FH6QPI	4.0	1348531200
1041447	A3KEZLJ59C1JVH	B003FSGRW4	2.0	1356220800
1049157	A3KEZLJ59C1JVH	B003HELASM	5.0	1347580800
1051566	A3KEZLJ59C1JVH	B003I4RYAE	2.0	1289001600
1051580	A3KEZLJ59C1JVH	B003I5FB5I	3.0	1284854400
1052241	A3KEZLJ59C1JVH	B003I6O5RC	4.0	1326412800
1054538	A3KEZLJ59C1JVH	B003IIUN6W	5.0	1303257600
1058764	A3KEZLJ59C1JVH	B003JFQSIG	1.0	1295740800
1061256	A3KEZLJ59C1JVH	B003JNMPLC	2.0	1282521600
1073709	A3KEZLJ59C1JVH	B003N74ES6	4.0	1280966400
1073796	A3KEZLJ59C1JVH	B003N7QW86	4.0	1302825600
1081130	A3KEZLJ59C1JVH	B003P3G67K	3.0	1346457600
1088391	A3KEZLJ59C1JVH	B003RCZNZU	4.0	1351296000
1097055	A3KEZLJ59C1JVH	B003TFINPC	4.0	1304553600
1097081	A3KEZLJ59C1JVH	B003TFU0EO	3.0	1354233600
1098583	A3KEZLJ59C1JVH	B003TNY0WE	4.0	1285027200
1098649	A3KEZLJ59C1JVH	B003TO3U92	4.0	1284163200
1098658	A3KEZLJ59C1JVH	B003TO3UC4	4.0	1285027200
1098705	A3KEZLJ59C1JVH	B003TO3UG0	3.0	1360281600
1100000	A3KEZLJ59C1JVH	B003TT0DXS	4.0	1346457600
1102768	A3KEZLJ59C1JVH	B003UA5ECQ	3.0	1281052800
1102882	A3KEZLJ59C1JVH	B003UAAITA	5.0	1281052800
1108799	A3KEZLJ59C1JVH	B003UZ4R24	4.0	1286841600
1119115	A3KEZLJ59C1JVH	B003W5D4BM	3.0	1321401600
1124108	A3KEZLJ59C1JVH	B003XMR4B0	5.0	1350777600
1124193	A3KEZLJ59C1JVH	B003XMS89W	5.0	1281052800
1124302	A3KEZLJ59C1JVH	B003XNC8GK	3.0	1327017600
1126891	A3KEZLJ59C1JVH	B003Y3TX6M	4.0	1286841600
1128247	A3KEZLJ59C1JVH	B003YC6GKO	2.0	1285977600
1130615	A3KEZLJ59C1JVH	B003YMGZU0	2.0	1317513600
1130684	A3KEZLJ59C1JVH	B003YMLKAU	4.0	1320624000
1137666	A3KEZLJ59C1JVH	B003ZYI35W	2.0	1304640000
1138770	A3KEZLJ59C1JVH	B00400B7RQ	4.0	1319673600
1138820	A3KEZLJ59C1JVH	B00400C46O	2.0	1307836800
1141223	A3KEZLJ59C1JVH	B0040M736S	2.0	1295308800
1141670	A3KEZLJ59C1JVH	B0040QMFIA	2.0	1358985600
1144029	A3KEZLJ59C1JVH	B0041FDD2C	2.0	1294704000
1144658	A3KEZLJ59C1JVH	B0041K91FK	4.0	1354838400
1149698	A3KEZLJ59C1JVH	B00429ZZYQ	5.0	1290124800
1149765	A3KEZLJ59C1JVH	B0042A74NA	1.0	1291593600
1152601	A3KEZLJ59C1JVH	B0042UIP1A	4.0	1351296000
1153173	A3KEZLJ59C1JVH	B00433BP68	5.0	1350432000
1155609	A3KEZLJ59C1JVH	B0043OSHUY	2.0	1326326400
1160692	A3KEZLJ59C1JVH	B004415O9I	5.0	1291766400
1164992	A3KEZLJ59C1JVH	B0045FUQ1Y	5.0	1357603200
1166678	A3KEZLJ59C1JVH	B0045SU5ZI	1.0	1330214400
1170323	A3KEZLJ59C1JVH	B0046797WK	3.0	1342310400
1177448	A3KEZLJ59C1JVH	B00474ORXQ	4.0	1354665600
1195465	A3KEZLJ59C1JVH	B004B0UVHW	1.0	1312070400
1200824	A3KEZLJ59C1JVH	B004BL0YDM	4.0	1350777600
1209946	A3KEZLJ59C1JVH	B004D24818	4.0	1329868800
1210665	A3KEZLJ59C1JVH	B004D268RA	4.0	1305504000
1212651	A3KEZLJ59C1JVH	B004DARI6C	5.0	1326931200
1220438	A3KEZLJ59C1JVH	B004E610SC	2.0	1360972800
1225270	A3KEZLJ59C1JVH	B004FG9XHQ	5.0	1304553600
1226251	A3KEZLJ59C1JVH	B004FKCHOI	1.0	1312848000
1226915	A3KEZLJ59C1JVH	B004FM6MF6	4.0	1334448000
1231377	A3KEZLJ59C1JVH	B004GH99QO	4.0	1325116800
1234771	A3KEZLJ59C1JVH	B004GWUPO4	4.0	1325894400
1236016	A3KEZLJ59C1JVH	B004H5KQ0I	5.0	1332028800
1241153	A3KEZLJ59C1JVH	B004I27M48	3.0	1358985600
1246151	A3KEZLJ59C1JVH	B004IP9518	1.0	1326412800
1246253	A3KEZLJ59C1JVH	B004IQA0DE	5.0	1354147200
1246304	A3KEZLJ59C1JVH	B004IQA3TU	5.0	1354147200
1246358	A3KEZLJ59C1JVH	B004IQIR52	4.0	1354147200
1246570	A3KEZLJ59C1JVH	B004IR828I	5.0	1334620800
1247398	A3KEZLJ59C1JVH	B004IT5478	4.0	1398902400
1248218	A3KEZLJ59C1JVH	B004IZJ2QG	5.0	1336521600
1251444	A3KEZLJ59C1JVH	B004JVVYV0	5.0	1358553600
1252590	A3KEZLJ59C1JVH	B004K2TKNW	5.0	1300406400
1254217	A3KEZLJ59C1JVH	B004KCT19A	2.0	1307404800
1256699	A3KEZLJ59C1JVH	B004KRK2T8	2.0	1323907200
1258184	A3KEZLJ59C1JVH	B004KXGHOQ	4.0	1301097600
1258197	A3KEZLJ59C1JVH	B004KXH8XK	3.0	1301961600
1260972	A3KEZLJ59C1JVH	B004LCZEJK	5.0	1329868800
1270351	A3KEZLJ59C1JVH	B004N0XYOM	5.0	1326585600
1277153	A3KEZLJ59C1JVH	B004O8KXCY	5.0	1314662400
1277464	A3KEZLJ59C1JVH	B004OBUJTS	4.0	1323388800
1278322	A3KEZLJ59C1JVH	B004OFPH3W	1.0	1336694400
1285548	A3KEZLJ59C1JVH	B004QB72CI	1.0	1360281600
1289889	A3KEZLJ59C1JVH	B004RAH2QE	4.0	1350864000
1295257	A3KEZLJ59C1JVH	B004SODRDG	5.0	1302652800
1302999	A3KEZLJ59C1JVH	B004TTXMQ2	2.0	1360627200
1309910	A3KEZLJ59C1JVH	B004VDGDJ4	3.0	1360195200
1309950	A3KEZLJ59C1JVH	B004VDW0KK	3.0	1335916800
1315339	A3KEZLJ59C1JVH	B004W75SLI	5.0	1358121600
1318363	A3KEZLJ59C1JVH	B004WNWX4M	5.0	1337904000
1320381	A3KEZLJ59C1JVH	B004WYBCJI	3.0	1331164800
1323455	A3KEZLJ59C1JVH	B004XJ9TVK	4.0	1320796800
1326649	A3KEZLJ59C1JVH	B004Y5M8QQ	5.0	1351900800
1326725	A3KEZLJ59C1JVH	B004Y5NA1I	5.0	1351900800
1328117	A3KEZLJ59C1JVH	B004Y9L926	4.0	1325462400
1330236	A3KEZLJ59C1JVH	B004YJ9G6C	4.0	1380672000
1335079	A3KEZLJ59C1JVH	B004Z5GLE0	4.0	1338940800
1346137	A3KEZLJ59C1JVH	B0051F3VN2	4.0	1357862400
1348266	A3KEZLJ59C1JVH	B0051YNC7S	1.0	1310342400
1390777	A3KEZLJ59C1JVH	B005DKRRAS	5.0	1360627200
1400538	A3KEZLJ59C1JVH	B005FPMSHI	4.0	1369353600
1400550	A3KEZLJ59C1JVH	B005FPN0AW	2.0	1324944000
1402838	A3KEZLJ59C1JVH	B005G7QK9C	2.0	1377302400
1405957	A3KEZLJ59C1JVH	B005GWRNQQ	4.0	1364342400
1409622	A3KEZLJ59C1JVH	B005HNXJ62	4.0	1358380800
1409671	A3KEZLJ59C1JVH	B005HNXLBU	5.0	1356220800
1420113	A3KEZLJ59C1JVH	B005K7ZN9G	5.0	1321488000
1420211	A3KEZLJ59C1JVH	B005K84WDS	4.0	1352246400
1420885	A3KEZLJ59C1JVH	B005KF5WYO	2.0	1359676800
1423811	A3KEZLJ59C1JVH	B005LN5H5E	4.0	1362441600
1424735	A3KEZLJ59C1JVH	B005LU5G44	1.0	1332892800
1428557	A3KEZLJ59C1JVH	B005MYI9BG	4.0	1324857600
1429935	A3KEZLJ59C1JVH	B005NBRX2O	2.0	1343779200
1433698	A3KEZLJ59C1JVH	B005ORJVEA	5.0	1356220800
1439459	A3KEZLJ59C1JVH	B005Q8OX6I	5.0	1324857600
1441981	A3KEZLJ59C1JVH	B005RNPOTC	3.0	1350604800
1445943	A3KEZLJ59C1JVH	B005TI7L7I	4.0	1350604800
1453091	A3KEZLJ59C1JVH	B005UZX2FK	3.0	1319587200
1455842	A3KEZLJ59C1JVH	B005W4632S	4.0	1358294400
1463169	A3KEZLJ59C1JVH	B005Y6LTN2	4.0	1356134400
1470873	A3KEZLJ59C1JVH	B00620MDDY	4.0	1357603200
1479078	A3KEZLJ59C1JVH	B0064N525K	3.0	1358726400
1484550	A3KEZLJ59C1JVH	B0067K6F74	4.0	1362441600
1489591	A3KEZLJ59C1JVH	B00699IIW8	4.0	1332028800
1494773	A3KEZLJ59C1JVH	B006CPDLEO	5.0	1336521600
1496921	A3KEZLJ59C1JVH	B006F39GCY	1.0	1358208000
1499548	A3KEZLJ59C1JVH	B006GQFHYG	2.0	1337904000
1500997	A3KEZLJ59C1JVH	B006H9CIV2	5.0	1354665600
1503037	A3KEZLJ59C1JVH	B006I9O2U6	5.0	1337040000
1511423	A3KEZLJ59C1JVH	B006L6A9NK	4.0	1390003200
1512912	A3KEZLJ59C1JVH	B006LYO0JQ	3.0	1333670400
1516090	A3KEZLJ59C1JVH	B006NQV8M4	4.0	1300147200
1517065	A3KEZLJ59C1JVH	B006O8EJRC	4.0	1378684800
1524088	A3KEZLJ59C1JVH	B006RFZ81S	4.0	1358985600
1527033	A3KEZLJ59C1JVH	B006T5K3YI	4.0	1331769600
1528102	A3KEZLJ59C1JVH	B006TD2LJK	1.0	1391558400
1528867	A3KEZLJ59C1JVH	B006TZMW4C	4.0	1359763200
1534282	A3KEZLJ59C1JVH	B006W7P7EY	4.0	1355702400
1536392	A3KEZLJ59C1JVH	B006WZ8VB2	1.0	1338076800
1540365	A3KEZLJ59C1JVH	B006Z7C9AQ	3.0	1330473600
1561708	A3KEZLJ59C1JVH	B0077RZ5YU	5.0	1334448000
1566324	A3KEZLJ59C1JVH	B007AMOA8Y	4.0	1391385600
1575044	A3KEZLJ59C1JVH	B007FKGSQI	5.0	1350518400
1583519	A3KEZLJ59C1JVH	B007JUW27I	4.0	1355356800
1584531	A3KEZLJ59C1JVH	B007K6A1YC	4.0	1336262400
1585681	A3KEZLJ59C1JVH	B007KPYRFW	5.0	1358121600
1593534	A3KEZLJ59C1JVH	B007O7N810	5.0	1358812800
1597852	A3KEZLJ59C1JVH	B007PUAGQG	4.0	1359072000
1606298	A3KEZLJ59C1JVH	B007RZDDO6	2.0	1358812800
1608393	A3KEZLJ59C1JVH	B007SO67O4	2.0	1354665600
1609005	A3KEZLJ59C1JVH	B007SYYPA2	5.0	1350259200
1614236	A3KEZLJ59C1JVH	B007UZ3VEA	3.0	1335312000
1618922	A3KEZLJ59C1JVH	B007XCATCM	5.0	1336867200
1635287	A3KEZLJ59C1JVH	B0084A5PSK	2.0	1375574400
1642045	A3KEZLJ59C1JVH	B0086I7AIS	5.0	1366588800
1647250	A3KEZLJ59C1JVH	B0088CWAZK	5.0	1358812800
1647426	A3KEZLJ59C1JVH	B0088ER5G2	5.0	1358812800
1648075	A3KEZLJ59C1JVH	B0088WC622	5.0	1360022400
1657313	A3KEZLJ59C1JVH	B008BREPKA	5.0	1351209600
1665138	A3KEZLJ59C1JVH	B008F5G5UQ	4.0	1350432000
1667492	A3KEZLJ59C1JVH	B008G4M4EW	5.0	1358553600
1674702	A3KEZLJ59C1JVH	B008JVL8YY	4.0	1369353600
1675480	A3KEZLJ59C1JVH	B008K0WMVW	3.0	1347580800
1680258	A3KEZLJ59C1JVH	B008M4ETW6	4.0	1350518400
1680273	A3KEZLJ59C1JVH	B008M4G122	4.0	1350604800
1685305	A3KEZLJ59C1JVH	B008O5MTM0	2.0	1357689600
1688435	A3KEZLJ59C1JVH	B008PRJNGW	5.0	1346112000
1693866	A3KEZLJ59C1JVH	B008RYKDN0	4.0	1358812800
1694800	A3KEZLJ59C1JVH	B008SE7W2Y	1.0	1380931200
1701040	A3KEZLJ59C1JVH	B008UPFNTA	4.0	1353369600
1713186	A3KEZLJ59C1JVH	B0091XL4B6	4.0	1351814400
1716324	A3KEZLJ59C1JVH	B0093IPON8	2.0	1350950400
1718082	A3KEZLJ59C1JVH	B0094GHGQM	5.0	1364860800
1722079	A3KEZLJ59C1JVH	B00983N5C0	5.0	1391558400
1729212	A3KEZLJ59C1JVH	B009DCTREG	5.0	1352851200
1729302	A3KEZLJ59C1JVH	B009DCY354	3.0	1355356800
1733639	A3KEZLJ59C1JVH	B009GBOBVI	4.0	1348617600
1736800	A3KEZLJ59C1JVH	B009GYVMAS	1.0	1358121600
1739459	A3KEZLJ59C1JVH	B009I0L2DW	1.0	1350777600
1739606	A3KEZLJ59C1JVH	B009I0M4C0	4.0	1350777600
1752486	A3KEZLJ59C1JVH	B009RSUBAK	5.0	1354665600
1753287	A3KEZLJ59C1JVH	B009SBMRXK	4.0	1360800000
1760560	A3KEZLJ59C1JVH	B009XLYLFW	3.0	1351555200
1770012	A3KEZLJ59C1JVH	B00A3TG64C	4.0	1392854400
1770014	A3KEZLJ59C1JVH	B00A3TG6A6	1.0	1398902400
1770016	A3KEZLJ59C1JVH	B00A3TXP8W	3.0	1355356800
1777508	A3KEZLJ59C1JVH	B00A7Z70EC	5.0	1358553600
1786605	A3KEZLJ59C1JVH	B00AE07FQI	4.0	1362873600
1788979	A3KEZLJ59C1JVH	B00AF2HQ5U	5.0	1365292800
1790816	A3KEZLJ59C1JVH	B00AFY8QUM	3.0	1356998400
1792551	A3KEZLJ59C1JVH	B00AHF1GTM	5.0	1365724800
1797760	A3KEZLJ59C1JVH	B00AMDRB9S	2.0	1358121600
1805325	A3KEZLJ59C1JVH	B00AQX87M4	4.0	1364169600
1806923	A3KEZLJ59C1JVH	B00ARRFJ2A	1.0	1360281600
1808029	A3KEZLJ59C1JVH	B00ATA8XEG	5.0	1367280000
1819389	A3KEZLJ59C1JVH	B00B19IBOG	4.0	1360540800
1827412	A3KEZLJ59C1JVH	B00B788KRY	4.0	1362441600
1850643	A3KEZLJ59C1JVH	B00BP7JEAO	2.0	1358294400
1885779	A3KEZLJ59C1JVH	B00CM7YTO2	2.0	1372204800
1885863	A3KEZLJ59C1JVH	B00CM8SM3U	4.0	1376265600
1896331	A3KEZLJ59C1JVH	B00CYDSAO4	4.0	1388275200
1908027	A3KEZLJ59C1JVH	B00DF25VN6	4.0	1375401600
1908494	A3KEZLJ59C1JVH	B00DG03Y7M	3.0	1395273600
1909847	A3KEZLJ59C1JVH	B00DHRRR0O	4.0	1376265600
1918365	A3KEZLJ59C1JVH	B00DUES8V6	4.0	1378771200
1921009	A3KEZLJ59C1JVH	B00E0JTA3K	5.0	1378080000
1929334	A3KEZLJ59C1JVH	B00EF1QRMU	5.0	1389830400
1938388	A3KEZLJ59C1JVH	B00EX6BVO6	4.0	1393804800
1970824	A3KEZLJ59C1JVH	B00GMWMMOC	5.0	1403740800
1970864	A3KEZLJ59C1JVH	B00GMWMMOW	4.0	1403740800
1971275	A3KEZLJ59C1JVH	B00GNA9K3E	5.0	1393804800
1971458	A3KEZLJ59C1JVH	B00GNAA2J0	1.0	1395792000
1988060	A3KEZLJ59C1JVH	B00HB2JQNM	4.0	1396224000
1995891	A3KEZLJ59C1JVH	B00HSNWXZM	4.0	1394755200
2002731	A3KEZLJ59C1JVH	B00I8K2YTE	2.0	1395273600
2007873	A3KEZLJ59C1JVH	B00INI5N9Y	5.0	1397088000
3976	A281NPSIMI1C2R	B000050B6X	5.0	1040947200
4103	A281NPSIMI1C2R	B000050FET	5.0	977184000
4422	A281NPSIMI1C2R	B000052WYL	4.0	1380585600
5596	A281NPSIMI1C2R	B000052Y33	5.0	1052611200
14036	A281NPSIMI1C2R	B00005331J	5.0	1052611200
14973	A281NPSIMI1C2R	B0000535RA	5.0	1128211200
15399	A281NPSIMI1C2R	B0000535U2	5.0	1099353600
15678	A281NPSIMI1C2R	B0000535UM	5.0	1024185600
15739	A281NPSIMI1C2R	B0000535UN	5.0	1024185600
15852	A281NPSIMI1C2R	B0000535UT	5.0	1338422400
15902	A281NPSIMI1C2R	B0000535UX	5.0	1023840000
15945	A281NPSIMI1C2R	B0000535V2	5.0	1212019200
16419	A281NPSIMI1C2R	B0000536F0	5.0	1119484800
17343	A281NPSIMI1C2R	B00005375C	5.0	1128211200
17573	A281NPSIMI1C2R	B0000537NH	5.0	1052611200
17594	A281NPSIMI1C2R	B0000537S1	5.0	1029456000
17597	A281NPSIMI1C2R	B0000537S2	5.0	1085788800
20636	A281NPSIMI1C2R	B00005K9CL	5.0	1052611200
20745	A281NPSIMI1C2R	B00005LBRT	5.0	1095724800
22707	A281NPSIMI1C2R	B00005REB0	5.0	1024185600
23179	A281NPSIMI1C2R	B00005UQSP	5.0	1168041600
23520	A281NPSIMI1C2R	B00005V61K	5.0	1143331200
23526	A281NPSIMI1C2R	B00005V9TI	5.0	1067817600
26205	A281NPSIMI1C2R	B000069J49	5.0	1053561600
26218	A281NPSIMI1C2R	B00006AG74	4.0	1052611200
26430	A281NPSIMI1C2R	B00006FE30	5.0	1085356800
26754	A281NPSIMI1C2R	B00006IGL2	5.0	1169337600
26770	A281NPSIMI1C2R	B00006IGL3	5.0	1130630400
26782	A281NPSIMI1C2R	B00006IGL4	5.0	1121817600
26792	A281NPSIMI1C2R	B00006IGL5	5.0	1128211200
26824	A281NPSIMI1C2R	B00006IGL8	5.0	1121817600
32544	A281NPSIMI1C2R	B00008MOQN	4.0	1380585600
33160	A281NPSIMI1C2R	B00008ZPG0	4.0	1052611200
34739	A281NPSIMI1C2R	B0000A4EW3	4.0	1119571200
35726	A281NPSIMI1C2R	B0000AJ3PU	5.0	1128211200
36714	A281NPSIMI1C2R	B0000C4COV	5.0	1130630400
40630	A281NPSIMI1C2R	B0000Y3FQC	5.0	1316131200
42032	A281NPSIMI1C2R	B0000YUVXC	5.0	1176076800
49061	A281NPSIMI1C2R	B00012NEYG	5.0	1085356800
49299	A281NPSIMI1C2R	B00012NK86	5.0	1097884800
49399	A281NPSIMI1C2R	B00012URGE	5.0	1169424000
49882	A281NPSIMI1C2R	B00013YYS0	5.0	1097884800
55854	A281NPSIMI1C2R	B00014DIKE	5.0	1110585600
56340	A281NPSIMI1C2R	B00014DSE0	5.0	1085788800
58671	A281NPSIMI1C2R	B00015XAQ0	5.0	1073260800
58895	A281NPSIMI1C2R	B00016QRTQ	5.0	1085356800
58897	A281NPSIMI1C2R	B00016QRXC	5.0	1120176000
58906	A281NPSIMI1C2R	B00016QS0Y	5.0	1119484800
59232	A281NPSIMI1C2R	B00016WSBC	5.0	1073260800
60025	A281NPSIMI1C2R	B00016X3G6	5.0	1073520000
60322	A281NPSIMI1C2R	B00016X7Q2	5.0	1073260800
63562	A281NPSIMI1C2R	B0001APTHS	5.0	1308268800
63741	A281NPSIMI1C2R	B0001APXRY	5.0	1103760000
68299	A281NPSIMI1C2R	B0001TPRZI	5.0	1135555200
68819	A281NPSIMI1C2R	B0001UWRCI	5.0	1212019200
72138	A281NPSIMI1C2R	B00020HO1Q	5.0	1180483200
77221	A281NPSIMI1C2R	B00021DUM2	5.0	1143331200
78101	A281NPSIMI1C2R	B00021DVCQ	5.0	1141603200
79406	A281NPSIMI1C2R	B000225ZL0	5.0	1210809600
79417	A281NPSIMI1C2R	B000225ZME	5.0	1210723200
79534	A281NPSIMI1C2R	B0002260DW	5.0	1209340800
79576	A281NPSIMI1C2R	B0002260L4	5.0	1209254400
80555	A281NPSIMI1C2R	B00023AIVG	5.0	1264291200
80801	A281NPSIMI1C2R	B00023EP3I	5.0	1168473600
80808	A281NPSIMI1C2R	B00023EP5G	5.0	1298851200
80812	A281NPSIMI1C2R	B00023EP6A	5.0	1210464000
81591	A281NPSIMI1C2R	B000248HLI	5.0	1152144000
86087	A281NPSIMI1C2R	B00028EZME	5.0	1085788800
86218	A281NPSIMI1C2R	B00028F25I	5.0	1147910400
86228	A281NPSIMI1C2R	B00028F2W6	5.0	1087344000
86231	A281NPSIMI1C2R	B00028F4BK	5.0	1130976000
87315	A281NPSIMI1C2R	B00028MW7O	5.0	1128211200
88673	A281NPSIMI1C2R	B00028PZUK	5.0	1153267200
93167	A281NPSIMI1C2R	B0002I25DK	5.0	1143331200
93980	A281NPSIMI1C2R	B0002JGU30	5.0	1098748800
94005	A281NPSIMI1C2R	B0002JGUPS	5.0	1095724800
94070	A281NPSIMI1C2R	B0002JHI1I	5.0	1095724800
96825	A281NPSIMI1C2R	B0002O2EA8	5.0	1133913600
99142	A281NPSIMI1C2R	B0002U476G	5.0	1169078400
105990	A281NPSIMI1C2R	B0002ZZS1O	5.0	1113955200
107105	A281NPSIMI1C2R	B00063M2OI	5.0	1097884800
107301	A281NPSIMI1C2R	B00064A81G	5.0	1102723200
110444	A281NPSIMI1C2R	B0006B44MI	5.0	1180483200
118134	A281NPSIMI1C2R	B0006PJSUC	5.0	1165795200
118139	A281NPSIMI1C2R	B0006PJSY8	5.0	1165795200
122402	A281NPSIMI1C2R	B00073IY3K	5.0	1143763200
126352	A281NPSIMI1C2R	B0007DHLG6	5.0	1113955200
130898	A281NPSIMI1C2R	B0007ZDF82	5.0	1153872000
133219	A281NPSIMI1C2R	B000922XYU	5.0	1169164800
134575	A281NPSIMI1C2R	B00094O6I4	5.0	1120003200
137696	A281NPSIMI1C2R	B0009EILLM	5.0	1340582400
137742	A281NPSIMI1C2R	B0009EILVM	5.0	1110585600
138034	A281NPSIMI1C2R	B0009ET47M	5.0	1152144000
138574	A281NPSIMI1C2R	B0009ET5O4	5.0	1211500800
138658	A281NPSIMI1C2R	B0009ET6BQ	5.0	1152144000
139362	A281NPSIMI1C2R	B0009EXOQO	5.0	1167091200
139416	A281NPSIMI1C2R	B0009EXOXW	5.0	1085443200
143573	A281NPSIMI1C2R	B0009LEDMG	5.0	1129507200
162100	A281NPSIMI1C2R	B0009VA46K	5.0	1175558400
162101	A281NPSIMI1C2R	B0009VA4J2	5.0	1211068800
166068	A281NPSIMI1C2R	B0009Y2EUQ	5.0	1120089600
170366	A281NPSIMI1C2R	B000AADF20	5.0	1133568000
179465	A281NPSIMI1C2R	B000BBBH50	5.0	1132444800
184267	A281NPSIMI1C2R	B000BL1D90	5.0	1159574400
184348	A281NPSIMI1C2R	B000BL3L2W	5.0	1155427200
184440	A281NPSIMI1C2R	B000BLN0IC	5.0	1151107200
184950	A281NPSIMI1C2R	B000BOA2YY	5.0	1153180800
185636	A281NPSIMI1C2R	B000BR15GK	5.0	1155772800
185652	A281NPSIMI1C2R	B000BR38JW	5.0	1153180800
185751	A281NPSIMI1C2R	B000BR5B2Y	5.0	1155772800
185782	A281NPSIMI1C2R	B000BR6UG0	5.0	1153267200
185787	A281NPSIMI1C2R	B000BR6UGA	5.0	1153180800
185808	A281NPSIMI1C2R	B000BR766S	5.0	1128297600
186294	A281NPSIMI1C2R	B000BRYOOU	5.0	1153267200
187387	A281NPSIMI1C2R	B000BTSVHY	5.0	1135123200
203222	A281NPSIMI1C2R	B000C1Z728	5.0	1180483200
205600	A281NPSIMI1C2R	B000C1ZDTU	5.0	1178064000
214414	A281NPSIMI1C2R	B000CDCNKA	5.0	1168214400
217814	A281NPSIMI1C2R	B000CR1UX2	5.0	1169424000
218567	A281NPSIMI1C2R	B000CSQV3A	5.0	1150588800
227928	A281NPSIMI1C2R	B000EIWKO2	5.0	1317427200
231938	A281NPSIMI1C2R	B000EPZSNK	5.0	1157846400
232561	A281NPSIMI1C2R	B000EVD8GI	5.0	1317600000
234651	A281NPSIMI1C2R	B000EX5JO0	5.0	1194307200
235293	A281NPSIMI1C2R	B000EZW3RE	5.0	1153180800
235408	A281NPSIMI1C2R	B000F0BDGA	5.0	1166745600
240054	A281NPSIMI1C2R	B000F63TW0	5.0	1258329600
240152	A281NPSIMI1C2R	B000F643HA	5.0	1153267200
241915	A281NPSIMI1C2R	B000F8S5LS	5.0	1168128000
242174	A281NPSIMI1C2R	B000FAE2G8	5.0	1167436800
246258	A281NPSIMI1C2R	B000FHQGCO	5.0	1211932800
247114	A281NPSIMI1C2R	B000FKGSFG	5.0	1150675200
247338	A281NPSIMI1C2R	B000FKHXMS	5.0	1150588800
247642	A281NPSIMI1C2R	B000FKJZKG	5.0	1169769600
247933	A281NPSIMI1C2R	B000FKLMK2	5.0	1154476800
248851	A281NPSIMI1C2R	B000FMTYMI	5.0	1157846400
253716	A281NPSIMI1C2R	B000FTYOQC	5.0	1169683200
262104	A281NPSIMI1C2R	B000GCUQCY	5.0	1212019200
265721	A281NPSIMI1C2R	B000GEWA26	5.0	1159574400
265754	A281NPSIMI1C2R	B000GEY2Q8	5.0	1194912000
265789	A281NPSIMI1C2R	B000GEZU14	5.0	1113955200
265803	A281NPSIMI1C2R	B000GEZWRG	5.0	1154390400
265809	A281NPSIMI1C2R	B000GEZWSU	5.0	1155427200
265812	A281NPSIMI1C2R	B000GEZWVW	5.0	1168128000
267011	A281NPSIMI1C2R	B000GG13WW	5.0	1304640000
271562	A281NPSIMI1C2R	B000GI0WH2	3.0	1211068800
273017	A281NPSIMI1C2R	B000GJOWDQ	5.0	1169769600
285648	A281NPSIMI1C2R	B000HLAEWG	5.0	1167177600
286458	A281NPSIMI1C2R	B000HOCK2A	5.0	1169769600
287853	A281NPSIMI1C2R	B000HSQBHG	5.0	1242691200
293438	A281NPSIMI1C2R	B000IHTO9I	5.0	1169164800
293822	A281NPSIMI1C2R	B000ILF85S	5.0	1169078400
294318	A281NPSIMI1C2R	B000IMS142	5.0	1128297600
298982	A281NPSIMI1C2R	B000J4I8VK	5.0	1211587200
300837	A281NPSIMI1C2R	B000JJGFMY	5.0	1168732800
303030	A281NPSIMI1C2R	B000JL8OQM	5.0	1176076800
303961	A281NPSIMI1C2R	B000JM1A12	5.0	1176163200
306318	A281NPSIMI1C2R	B000JVY52Y	5.0	1167177600
309119	A281NPSIMI1C2R	B000K9WOO6	5.0	1323302400
311964	A281NPSIMI1C2R	B000KK8RSM	5.0	1211587200
312352	A281NPSIMI1C2R	B000KMCS7G	5.0	1167177600
319183	A281NPSIMI1C2R	B000LC648O	5.0	1170460800
330102	A281NPSIMI1C2R	B000MXD98K	5.0	1212019200
335387	A281NPSIMI1C2R	B000NCYZXI	4.0	1368403200
340786	A281NPSIMI1C2R	B000NMHGD4	5.0	1211587200
354622	A281NPSIMI1C2R	B000O8Y7TS	5.0	1317600000
354871	A281NPSIMI1C2R	B000O9O4YU	5.0	1337644800
355041	A281NPSIMI1C2R	B000OBCQQQ	4.0	1360454400
368708	A281NPSIMI1C2R	B000P24EI2	5.0	1154390400
374073	A281NPSIMI1C2R	B000PDMW7Q	5.0	1231718400
382722	A281NPSIMI1C2R	B000PXYB84	3.0	1325548800
386313	A281NPSIMI1C2R	B000Q41SBU	5.0	1180483200
388840	A281NPSIMI1C2R	B000Q95Y6K	5.0	1143331200
392025	A281NPSIMI1C2R	B000QUJ0IC	5.0	1130630400
404392	A281NPSIMI1C2R	B000RYUKIQ	5.0	1210809600
468427	A281NPSIMI1C2R	B000WS1AJA	5.0	1340496000
476109	A281NPSIMI1C2R	B000XE5AT4	5.0	1210723200
480941	A281NPSIMI1C2R	B000XTL4XU	5.0	1209340800
481262	A281NPSIMI1C2R	B000XV7BLW	5.0	1258243200
485274	A281NPSIMI1C2R	B000YG82HI	5.0	1211155200
485870	A281NPSIMI1C2R	B000YIVSMW	5.0	1230163200
488550	A281NPSIMI1C2R	B000YZGPKU	3.0	1365811200
490074	A281NPSIMI1C2R	B000Z605H2	5.0	1211068800
497963	A281NPSIMI1C2R	B0010BM8P8	4.0	1402099200
498528	A281NPSIMI1C2R	B0010EPQ9U	5.0	1318550400
516350	A281NPSIMI1C2R	B001252VX6	5.0	1167091200
529096	A281NPSIMI1C2R	B0012W079E	5.0	1231286400
529911	A281NPSIMI1C2R	B0012YYNGU	5.0	1153872000
547732	A281NPSIMI1C2R	B0014AUE6U	5.0	1120176000
565884	A281NPSIMI1C2R	B00166IQ6W	5.0	1274918400
570724	A281NPSIMI1C2R	B0016O5PQ8	5.0	1209254400
570822	A281NPSIMI1C2R	B0016O92MQ	5.0	1209254400
570852	A281NPSIMI1C2R	B0016O93QQ	5.0	1210550400
570903	A281NPSIMI1C2R	B0016OB1X4	5.0	1210723200
570905	A281NPSIMI1C2R	B0016OB25G	5.0	1209254400
570964	A281NPSIMI1C2R	B0016OCTHQ	5.0	1223856000
571018	A281NPSIMI1C2R	B0016OCUTI	5.0	1212019200
594216	A281NPSIMI1C2R	B0018QNSUO	4.0	1235347200
630348	A281NPSIMI1C2R	B001BQXTQO	4.0	1317427200
653792	A281NPSIMI1C2R	B001E0SWVO	5.0	1317427200
654902	A281NPSIMI1C2R	B001E1246M	5.0	1231545600
658249	A281NPSIMI1C2R	B001E6TDYS	5.0	1133308800
658433	A281NPSIMI1C2R	B001E6TZDM	5.0	1347926400
659889	A281NPSIMI1C2R	B001E767W8	5.0	1247875200
660319	A281NPSIMI1C2R	B001E77KPG	5.0	1231718400
672667	A281NPSIMI1C2R	B001ET6XMK	5.0	1283126400
678012	A281NPSIMI1C2R	B001ET78RO	5.0	1247875200
680136	A281NPSIMI1C2R	B001ET7JB4	5.0	1145577600
684997	A281NPSIMI1C2R	B001F4UDWK	5.0	1299542400
686234	A281NPSIMI1C2R	B001F51TR2	5.0	1248307200
687500	A281NPSIMI1C2R	B001FB5I0U	5.0	1151193600
687515	A281NPSIMI1C2R	B001FB5I5U	5.0	1151193600
701378	A281NPSIMI1C2R	B001G7PZRY	5.0	1322524800
702677	A281NPSIMI1C2R	B001GAOUZY	5.0	1211673600
716723	A281NPSIMI1C2R	B001JA1PT0	5.0	1230163200
732307	A281NPSIMI1C2R	B001L413AU	4.0	1317600000
733345	A281NPSIMI1C2R	B001LF4DCY	5.0	1143331200
749140	A281NPSIMI1C2R	B001MKBBUA	4.0	1340928000
755022	A281NPSIMI1C2R	B001NREL1I	5.0	1264464000
758224	A281NPSIMI1C2R	B001OHSXCK	5.0	1318550400
761085	A281NPSIMI1C2R	B001P1ZELS	4.0	1361404800
761127	A281NPSIMI1C2R	B001P1ZEMC	4.0	1361404800
761213	A281NPSIMI1C2R	B001P24STG	3.0	1361318400
783074	A281NPSIMI1C2R	B001T8MD8Y	4.0	1316476800
791512	A281NPSIMI1C2R	B001UE60E0	4.0	1329264000
797144	A281NPSIMI1C2R	B001V9LUWG	5.0	1357603200
807743	A281NPSIMI1C2R	B002149GOE	5.0	1169337600
813949	A281NPSIMI1C2R	B00260HH0I	5.0	1274832000
823029	A281NPSIMI1C2R	B00285GXG0	4.0	1323648000
851448	A281NPSIMI1C2R	B002DPUXZ2	5.0	1133568000
861779	A281NPSIMI1C2R	B002H5G1OK	5.0	1304640000
884058	A281NPSIMI1C2R	B002LFQ5MO	4.0	1327190400
888806	A281NPSIMI1C2R	B002MJG5T2	5.0	1357603200
903355	A281NPSIMI1C2R	B002PR2GLM	4.0	1366675200
940177	A281NPSIMI1C2R	B002W9D1Z8	5.0	1317600000
941308	A281NPSIMI1C2R	B002WJHJVU	3.0	1299888000
958386	A281NPSIMI1C2R	B002ZG8DEC	5.0	1318550400
958412	A281NPSIMI1C2R	B002ZG8DFQ	5.0	1318550400
958445	A281NPSIMI1C2R	B002ZG8DGU	5.0	1320451200
958449	A281NPSIMI1C2R	B002ZG8DH4	5.0	1291161600
958451	A281NPSIMI1C2R	B002ZG8DHO	5.0	1317427200
963716	A281NPSIMI1C2R	B0030GTYM6	5.0	1332288000
977227	A281NPSIMI1C2R	B0033WSTXM	5.0	1318809600
1005285	A281NPSIMI1C2R	B00392AL7I	5.0	1319846400
1034637	A281NPSIMI1C2R	B003EMIX8W	5.0	1351036800
1061720	A281NPSIMI1C2R	B003JT8P6U	5.0	1316476800
1061889	A281NPSIMI1C2R	B003JTA1IU	5.0	1278806400
1061947	A281NPSIMI1C2R	B003JTAWOS	5.0	1361145600
1069864	A281NPSIMI1C2R	B003MBZ2G6	4.0	1312243200
1114445	A281NPSIMI1C2R	B003VF0P0Q	5.0	1119484800
1124805	A281NPSIMI1C2R	B003XQD0AU	5.0	1329350400
1127066	A281NPSIMI1C2R	B003Y57G7I	5.0	1361059200
1146664	A281NPSIMI1C2R	B0041SEXSC	5.0	1299542400
1146883	A281NPSIMI1C2R	B0041TBQMW	5.0	1360540800
1159294	A281NPSIMI1C2R	B0043SLDGK	5.0	1292889600
1164005	A281NPSIMI1C2R	B004534A8G	5.0	1207612800
1174530	A281NPSIMI1C2R	B0046QZ8UG	5.0	1297987200
1208870	A281NPSIMI1C2R	B004D0VZ7K	5.0	1309910400
1228274	A281NPSIMI1C2R	B004FS7XH6	5.0	1339372800
1234539	A281NPSIMI1C2R	B004GW4N8S	5.0	1316476800
1236958	A281NPSIMI1C2R	B004HCECVA	5.0	1325203200
1238863	A281NPSIMI1C2R	B004HKGPW6	4.0	1337990400
1263738	A281NPSIMI1C2R	B004LTE9L2	4.0	1345161600
1265935	A281NPSIMI1C2R	B004LZPF0A	3.0	1318809600
1278405	A281NPSIMI1C2R	B004OG7V7Q	5.0	1350432000
1291596	A281NPSIMI1C2R	B004RRE0T4	5.0	1369958400
1326381	A281NPSIMI1C2R	B004Y4JNZ6	5.0	1309219200
1333502	A281NPSIMI1C2R	B004Z209HS	5.0	1363651200
1355565	A281NPSIMI1C2R	B0053P6UWO	5.0	1309996800
1380735	A281NPSIMI1C2R	B005AZTNZ8	3.0	1317600000
1398283	A281NPSIMI1C2R	B005FADUZC	5.0	1398470400
1420353	A281NPSIMI1C2R	B005K95ZVA	3.0	1349568000
1437182	A281NPSIMI1C2R	B005P0UT3S	5.0	1328313600
1458845	A281NPSIMI1C2R	B005X5L1KK	5.0	1338076800
1465817	A281NPSIMI1C2R	B005Z7L4A8	5.0	1358726400
1474445	A281NPSIMI1C2R	B00639DLV2	3.0	1345161600
1474680	A281NPSIMI1C2R	B00639DN92	5.0	1345939200
1475067	A281NPSIMI1C2R	B0063A432W	5.0	1345939200
1494752	A281NPSIMI1C2R	B006CMVEBE	5.0	1388188800
1511277	A281NPSIMI1C2R	B006L6A06Q	5.0	1391731200
1511348	A281NPSIMI1C2R	B006L6A10G	5.0	1391731200
1516137	A281NPSIMI1C2R	B006NTA9T4	5.0	1326412800
1518908	A281NPSIMI1C2R	B006OWNNDE	5.0	1326412800
1533875	A281NPSIMI1C2R	B006VYF4BY	3.0	1379808000
1545835	A281NPSIMI1C2R	B0070AESGU	5.0	1398470400
1560592	A281NPSIMI1C2R	B00778LSX6	3.0	1363824000
1570353	A281NPSIMI1C2R	B007C3WRQI	4.0	1398470400
1593580	A281NPSIMI1C2R	B007OAF16W	5.0	1398470400
1604454	A281NPSIMI1C2R	B007RTR8AC	4.0	1338681600
1615911	A281NPSIMI1C2R	B007VWL2ZM	5.0	1398470400
1657872	A281NPSIMI1C2R	B008C12WUU	5.0	1357603200
1722406	A281NPSIMI1C2R	B0098JU8T2	4.0	1356652800
1728510	A281NPSIMI1C2R	B009CZR3Y0	5.0	1405296000
1730418	A281NPSIMI1C2R	B009EE1QTM	5.0	1398470400
1731204	A281NPSIMI1C2R	B009F0E0AC	5.0	1402790400
1733014	A281NPSIMI1C2R	B009G0E19Q	4.0	1378684800
1734956	A281NPSIMI1C2R	B009GEUPMY	3.0	1378684800
1761180	A281NPSIMI1C2R	B009XUCPUQ	4.0	1398470400
1761184	A281NPSIMI1C2R	B009XUDHQ2	4.0	1398470400
1763170	A281NPSIMI1C2R	B009ZFMJVE	5.0	1396051200
1779428	A281NPSIMI1C2R	B00A9XDIT8	5.0	1398470400
1784961	A281NPSIMI1C2R	B00AE078YM	3.0	1359936000
1786628	A281NPSIMI1C2R	B00AE07FQI	3.0	1361404800
1803684	A281NPSIMI1C2R	B00AQ22ZEQ	5.0	1402790400
1803793	A281NPSIMI1C2R	B00AQ2GSBM	5.0	1402876800
1819692	A281NPSIMI1C2R	B00B1G9ZZS	5.0	1398556800
1838328	A281NPSIMI1C2R	B00BEWW7AO	5.0	1366761600
1843158	A281NPSIMI1C2R	B00BJ2B7DC	5.0	1398470400
1854803	A281NPSIMI1C2R	B00BS1SP2U	5.0	1388620800
1855252	A281NPSIMI1C2R	B00BSHAYGY	4.0	1388620800
1855640	A281NPSIMI1C2R	B00BSWLOR2	5.0	1388620800
1859579	A281NPSIMI1C2R	B00BXI7FAG	5.0	1374364800
1892140	A281NPSIMI1C2R	B00CRM2SUE	5.0	1385683200
1896211	A281NPSIMI1C2R	B00CYA5E1O	3.0	1377475200
1905482	A281NPSIMI1C2R	B00DAXWPA2	5.0	1399680000
1921570	A281NPSIMI1C2R	B00E22N4XW	4.0	1398470400
1950507	A281NPSIMI1C2R	B00FLRHYCE	3.0	1398556800
1953127	A281NPSIMI1C2R	B00FRDPR4O	4.0	1405296000
1969962	A281NPSIMI1C2R	B00GMIXWTU	5.0	1400371200
1979160	A281NPSIMI1C2R	B00GVHLG9A	5.0	1402012800
1982908	A281NPSIMI1C2R	B00H0LHI5M	5.0	1388102400
1984694	A281NPSIMI1C2R	B00H41LTL2	4.0	1393804800
1985950	A281NPSIMI1C2R	B00H7NKNE6	4.0	1395446400
1986408	A281NPSIMI1C2R	B00H8XI0DQ	5.0	1402790400
1987589	A281NPSIMI1C2R	B00H9KX3TY	5.0	1398470400
1987596	A281NPSIMI1C2R	B00H9MJFWG	5.0	1402704000
1987598	A281NPSIMI1C2R	B00H9MOPX0	5.0	1402704000
1987604	A281NPSIMI1C2R	B00H9NALGO	4.0	1398470400
1987765	A281NPSIMI1C2R	B00HAKK9LS	5.0	1398470400
1994898	A281NPSIMI1C2R	B00HQPMIH0	5.0	1399680000
2000512	A281NPSIMI1C2R	B00I2Y2RB6	4.0	1402876800
2004749	A281NPSIMI1C2R	B00ICXI5QI	5.0	1396224000
2005650	A281NPSIMI1C2R	B00IG8ZS1E	4.0	1396224000
2005673	A281NPSIMI1C2R	B00IG9L8QM	4.0	1396224000
2008982	A281NPSIMI1C2R	B00IRMEZQ8	5.0	1398470400
2010211	A281NPSIMI1C2R	B00ITA8HD0	4.0	1398297600
2347	A3M174IC0VXOS2	B00000JGVX	4.0	1046822400
6756	A3M174IC0VXOS2	B000052YKU	4.0	1094428800
7848	A3M174IC0VXOS2	B000052YMQ	4.0	1154822400
10235	A3M174IC0VXOS2	B000052Z8B	3.0	1082851200
10567	A3M174IC0VXOS2	B000052ZB1	4.0	1076198400
11026	A3M174IC0VXOS2	B000052ZSS	5.0	1083024000
14225	A3M174IC0VXOS2	B000053375	3.0	1076198400
15361	A3M174IC0VXOS2	B0000535U2	4.0	1083110400
16030	A3M174IC0VXOS2	B00005360V	4.0	1089072000
19671	A3M174IC0VXOS2	B00005B6ZS	5.0	1030320000
19709	A3M174IC0VXOS2	B00005B6ZU	5.0	1033689600
19848	A3M174IC0VXOS2	B00005B9G0	3.0	1085788800
20782	A3M174IC0VXOS2	B00005LJDE	5.0	1030233600
24452	A3M174IC0VXOS2	B00006347C	5.0	1025827200
24456	A3M174IC0VXOS2	B00006347E	5.0	1026432000
27908	A3M174IC0VXOS2	B00006IV2Y	5.0	1033689600
29865	A3M174IC0VXOS2	B00007M0CP	5.0	1078099200
35818	A3M174IC0VXOS2	B0000AK9SV	4.0	1072656000
39534	A3M174IC0VXOS2	B0000WANB4	4.0	1076630400
39810	A3M174IC0VXOS2	B0000Y3C4C	5.0	1076716800
41084	A3M174IC0VXOS2	B0000Y3GIE	3.0	1183248000
46172	A3M174IC0VXOS2	B0000ZREXQ	5.0	1174608000
50217	A3M174IC0VXOS2	B000141GLC	3.0	1073347200
53955	A3M174IC0VXOS2	B000142T1I	5.0	1074038400
55324	A3M174IC0VXOS2	B00014D138	4.0	1083110400
62098	A3M174IC0VXOS2	B00017XLW6	4.0	1083456000
62899	A3M174IC0VXOS2	B000195HSU	4.0	1116201600
64135	A3M174IC0VXOS2	B0001BNT7Y	4.0	1095552000
68851	A3M174IC0VXOS2	B0001V55HG	4.0	1085788800
70947	A3M174IC0VXOS2	B0001ZWVUQ	3.0	1085529600
72177	A3M174IC0VXOS2	B00020NL0Y	5.0	1087776000
72583	A3M174IC0VXOS2	B00021AEJE	4.0	1095552000
73125	A3M174IC0VXOS2	B00021AM9G	4.0	1174262400
75099	A3M174IC0VXOS2	B00021C5Y6	4.0	1083369600
79363	A3M174IC0VXOS2	B000225ZI8	4.0	1105401600
79448	A3M174IC0VXOS2	B000225ZRY	5.0	1172534400
79587	A3M174IC0VXOS2	B0002260N2	4.0	1099180800
80523	A3M174IC0VXOS2	B0002352YO	4.0	1091491200
80583	A3M174IC0VXOS2	B00023CJQS	4.0	1086307200
81660	A3M174IC0VXOS2	B000249P3W	4.0	1167004800
82094	A3M174IC0VXOS2	B00025X06E	5.0	1250467200
82397	A3M174IC0VXOS2	B000271370	5.0	1152057600
82923	A3M174IC0VXOS2	B000273RHO	4.0	1075334400
83037	A3M174IC0VXOS2	B000278HNS	4.0	1085788800
90677	A3M174IC0VXOS2	B0002DO2G8	5.0	1163808000
98845	A3M174IC0VXOS2	B0002TG94U	5.0	1148774400
105985	A3M174IC0VXOS2	B0002ZZS1O	4.0	1152057600
105991	A3M174IC0VXOS2	B0002ZZSLY	4.0	1102464000
106674	A3M174IC0VXOS2	B000629ZHG	4.0	1103673600
106748	A3M174IC0VXOS2	B00062A0JI	5.0	1153440000
107479	A3M174IC0VXOS2	B00064XVB0	5.0	1109808000
107638	A3M174IC0VXOS2	B00065AS60	5.0	1250467200
108505	A3M174IC0VXOS2	B000674XNM	5.0	1154390400
108539	A3M174IC0VXOS2	B000674YD6	5.0	1154736000
108549	A3M174IC0VXOS2	B000674YGI	4.0	1108252800
108556	A3M174IC0VXOS2	B000674YJK	4.0	1101168000
108697	A3M174IC0VXOS2	B00067WJ42	5.0	1250208000
110686	A3M174IC0VXOS2	B0006BBZFM	5.0	1124582400
110750	A3M174IC0VXOS2	B0006BDMIU	4.0	1129593600
115706	A3M174IC0VXOS2	B0006NF8HQ	5.0	1142294400
120552	A3M174IC0VXOS2	B0006SL44C	5.0	1107302400
120893	A3M174IC0VXOS2	B0006V85BO	5.0	1121904000
120912	A3M174IC0VXOS2	B0006VNP1E	5.0	1120176000
120943	A3M174IC0VXOS2	B0006VS3AM	5.0	1188604800
120954	A3M174IC0VXOS2	B0006VSW8A	5.0	1133222400
121607	A3M174IC0VXOS2	B0006ZHUJI	5.0	1174348800
128214	A3M174IC0VXOS2	B0007PSADM	5.0	1311897600
128631	A3M174IC0VXOS2	B0007TJOGK	5.0	1153699200
136565	A3M174IC0VXOS2	B0009DSQQ8	5.0	1154217600
136910	A3M174IC0VXOS2	B0009DU50I	2.0	1118448000
141272	A3M174IC0VXOS2	B0009FTZRA	5.0	1122249600
143565	A3M174IC0VXOS2	B0009LDCUU	2.0	1118707200
143756	A3M174IC0VXOS2	B0009MCSSG	4.0	1119139200
145101	A3M174IC0VXOS2	B0009MYOJC	4.0	1119571200
145671	A3M174IC0VXOS2	B0009O1IDU	5.0	1154736000
147233	A3M174IC0VXOS2	B0009OAGXI	5.0	1160697600
152687	A3M174IC0VXOS2	B0009OAIMW	5.0	1081987200
152718	A3M174IC0VXOS2	B0009OAING	5.0	1082505600
153103	A3M174IC0VXOS2	B0009OAZXO	5.0	1128556800
157186	A3M174IC0VXOS2	B0009S3KEG	5.0	1129939200
163461	A3M174IC0VXOS2	B0009X64TY	5.0	1163808000
166063	A3M174IC0VXOS2	B0009XZKW6	3.0	1076198400
166269	A3M174IC0VXOS2	B0009YDO6O	4.0	1176595200
166456	A3M174IC0VXOS2	B000A0ADT8	5.0	1144627200
166726	A3M174IC0VXOS2	B000A2CFTW	5.0	1151798400
168514	A3M174IC0VXOS2	B000A6JEQK	5.0	1132531200
171172	A3M174IC0VXOS2	B000AIFQEM	5.0	1250294400
171183	A3M174IC0VXOS2	B000AIKGJ2	5.0	1250208000
171605	A3M174IC0VXOS2	B000ALCJR6	4.0	1250208000
172368	A3M174IC0VXOS2	B000ALFV9E	4.0	1161734400
177142	A3M174IC0VXOS2	B000B641JO	5.0	1163808000
177454	A3M174IC0VXOS2	B000B7CBK4	4.0	1134259200
181399	A3M174IC0VXOS2	B000BIUGSM	5.0	1120003200
181444	A3M174IC0VXOS2	B000BIUGTG	5.0	1171152000
182139	A3M174IC0VXOS2	B000BIVY1K	5.0	1118275200
183039	A3M174IC0VXOS2	B000BIZSV2	5.0	1118275200
184538	A3M174IC0VXOS2	B000BM8T7S	4.0	1133654400
185655	A3M174IC0VXOS2	B000BR42BA	5.0	1163635200
186730	A3M174IC0VXOS2	B000BTO6CI	5.0	1082851200
186977	A3M174IC0VXOS2	B000BTO6E6	4.0	1175212800
192192	A3M174IC0VXOS2	B000C1UF3Y	5.0	1114992000
194179	A3M174IC0VXOS2	B000C1VT9S	5.0	1074988800
196307	A3M174IC0VXOS2	B000C1VY9I	4.0	1120089600
196359	A3M174IC0VXOS2	B000C1VYC0	4.0	1086739200
196841	A3M174IC0VXOS2	B000C1W05A	5.0	1076198400
198821	A3M174IC0VXOS2	B000C1W6YK	4.0	1109894400
198856	A3M174IC0VXOS2	B000C1W70S	4.0	1085788800
199070	A3M174IC0VXOS2	B000C1Z19M	4.0	1109635200
200077	A3M174IC0VXOS2	B000C1Z29Q	5.0	1132617600
200639	A3M174IC0VXOS2	B000C1Z2Z0	4.0	1171065600
200999	A3M174IC0VXOS2	B000C1Z4GW	4.0	1150416000
203721	A3M174IC0VXOS2	B000C1Z8DG	4.0	1174003200
204302	A3M174IC0VXOS2	B000C1ZA0C	5.0	1083369600
205355	A3M174IC0VXOS2	B000C1ZDTU	4.0	1174089600
208863	A3M174IC0VXOS2	B000C214LU	4.0	1088294400
210875	A3M174IC0VXOS2	B000C230QC	4.0	1175212800
211404	A3M174IC0VXOS2	B000C2322E	4.0	1174694400
212096	A3M174IC0VXOS2	B000C2359E	4.0	1102032000
216287	A3M174IC0VXOS2	B000CNME04	4.0	1085097600
216416	A3M174IC0VXOS2	B000CNMM2O	4.0	1083196800
216884	A3M174IC0VXOS2	B000COMJNK	5.0	1153440000
218787	A3M174IC0VXOS2	B000DIN3A8	5.0	1151798400
222174	A3M174IC0VXOS2	B000E7WI5Y	5.0	1155254400
227346	A3M174IC0VXOS2	B000EGSD1S	4.0	1198368000
229430	A3M174IC0VXOS2	B000EMBK3A	2.0	1152921600
230044	A3M174IC0VXOS2	B000EMWHD2	4.0	1172620800
237304	A3M174IC0VXOS2	B000F3XXZG	5.0	1198108800
238214	A3M174IC0VXOS2	B000F4GIN4	2.0	1167004800
238811	A3M174IC0VXOS2	B000F5AFYG	5.0	1149984000
239473	A3M174IC0VXOS2	B000F5HADA	5.0	1179446400
240400	A3M174IC0VXOS2	B000F6LYIG	4.0	1203724800
270166	A3M174IC0VXOS2	B000GHWUGE	4.0	1116201600
270449	A3M174IC0VXOS2	B000GHYSDM	4.0	1085529600
272139	A3M174IC0VXOS2	B000GI3UEO	5.0	1250208000
273093	A3M174IC0VXOS2	B000GKTNNO	5.0	1167782400
273446	A3M174IC0VXOS2	B000GNUUCO	5.0	1129939200
275783	A3M174IC0VXOS2	B000GWQLAK	5.0	1152921600
279841	A3M174IC0VXOS2	B000H3M120	5.0	1292544000
286618	A3M174IC0VXOS2	B000HP4B26	4.0	1171065600
286746	A3M174IC0VXOS2	B000HQXPRW	4.0	1250208000
288354	A3M174IC0VXOS2	B000HX2K6C	4.0	1083283200
288652	A3M174IC0VXOS2	B000HX6K18	4.0	1108771200
289905	A3M174IC0VXOS2	B000I3IQQ4	5.0	1108857600
289928	A3M174IC0VXOS2	B000I3KFOU	5.0	1131926400
293120	A3M174IC0VXOS2	B000IF6PBA	4.0	1229385600
297129	A3M174IC0VXOS2	B000IXXBRS	5.0	1299542400
299314	A3M174IC0VXOS2	B000JBWZQM	4.0	1085443200
299352	A3M174IC0VXOS2	B000JBWZR6	4.0	1085011200
304959	A3M174IC0VXOS2	B000JR39M0	4.0	1176076800
308860	A3M174IC0VXOS2	B000K8EGCU	5.0	1169078400
311060	A3M174IC0VXOS2	B000KI4LLQ	5.0	1183852800
311062	A3M174IC0VXOS2	B000KI53ZE	5.0	1181865600
316216	A3M174IC0VXOS2	B000KWLSTK	5.0	1165795200
318565	A3M174IC0VXOS2	B000L9YX94	5.0	1184976000
319726	A3M174IC0VXOS2	B000LJBYAU	4.0	1176508800
322441	A3M174IC0VXOS2	B000LSVKKK	5.0	1165708800
324421	A3M174IC0VXOS2	B000M7UW54	5.0	1134259200
325554	A3M174IC0VXOS2	B000MAQWA0	4.0	1179014400
330549	A3M174IC0VXOS2	B000N18TT0	4.0	1251504000
331792	A3M174IC0VXOS2	B000N2N5VQ	4.0	1232150400
332063	A3M174IC0VXOS2	B000N2ODEE	5.0	1302307200
336476	A3M174IC0VXOS2	B000NG80KS	5.0	1071878400
342770	A3M174IC0VXOS2	B000NP8JGE	4.0	1179446400
350688	A3M174IC0VXOS2	B000O2K446	5.0	1118880000
357440	A3M174IC0VXOS2	B000OIDSES	4.0	1202342400
357509	A3M174IC0VXOS2	B000OIFQ1G	5.0	1250208000
365028	A3M174IC0VXOS2	B000P1QP6M	4.0	1179446400
365711	A3M174IC0VXOS2	B000P20QTI	4.0	1085443200
368785	A3M174IC0VXOS2	B000P250NK	5.0	1134172800
375024	A3M174IC0VXOS2	B000PHRIQM	4.0	1292630400
376032	A3M174IC0VXOS2	B000PHZ134	5.0	1128297600
382332	A3M174IC0VXOS2	B000PWCTKC	5.0	1185062400
382347	A3M174IC0VXOS2	B000PWJZEA	5.0	1177804800
384128	A3M174IC0VXOS2	B000PY9HG4	5.0	1313971200
386609	A3M174IC0VXOS2	B000Q5NPMY	4.0	1171065600
394505	A3M174IC0VXOS2	B000R4P8JW	4.0	1238284800
394801	A3M174IC0VXOS2	B000R80ZTQ	3.0	1221177600
397117	A3M174IC0VXOS2	B000R94OCY	5.0	1293062400
397125	A3M174IC0VXOS2	B000R94OGK	4.0	1083283200
397207	A3M174IC0VXOS2	B000R94S9S	4.0	1292630400
400599	A3M174IC0VXOS2	B000RLXCPM	5.0	1187481600
403010	A3M174IC0VXOS2	B000RU38DY	5.0	1250208000
408120	A3M174IC0VXOS2	B000SASL62	4.0	1083110400
415148	A3M174IC0VXOS2	B000TD5KR6	4.0	1171065600
422397	A3M174IC0VXOS2	B000TZZG8C	5.0	1311465600
427798	A3M174IC0VXOS2	B000ULNH2C	5.0	1279584000
427956	A3M174IC0VXOS2	B000ULPEQO	4.0	1292976000
429157	A3M174IC0VXOS2	B000UO9POI	4.0	1236384000
437906	A3M174IC0VXOS2	B000V2DLJO	4.0	1200182400
438443	A3M174IC0VXOS2	B000V2J3ZK	4.0	1201910400
440258	A3M174IC0VXOS2	B000V6XD3O	4.0	1268956800
464134	A3M174IC0VXOS2	B000WCP664	4.0	1088294400
466622	A3M174IC0VXOS2	B000WN9X6W	5.0	1357776000
471718	A3M174IC0VXOS2	B000X1HNUG	5.0	1263513600
474963	A3M174IC0VXOS2	B000XDZNT2	4.0	1085529600
475178	A3M174IC0VXOS2	B000XE0UT4	4.0	1085788800
480927	A3M174IC0VXOS2	B000XTJRSY	5.0	1230854400
481273	A3M174IC0VXOS2	B000XV83Y6	5.0	1250294400
481336	A3M174IC0VXOS2	B000XVA7KE	4.0	1228521600
485186	A3M174IC0VXOS2	B000YG4JE8	4.0	1224892800
490436	A3M174IC0VXOS2	B000Z61V02	5.0	1134259200
490732	A3M174IC0VXOS2	B000Z657ZW	4.0	1250726400
493581	A3M174IC0VXOS2	B000ZM07HE	5.0	1300492800
498608	A3M174IC0VXOS2	B0010G6Y7Q	4.0	1250812800
504669	A3M174IC0VXOS2	B0011533FW	5.0	1226707200
506989	A3M174IC0VXOS2	B00118RJIQ	5.0	1299369600
509328	A3M174IC0VXOS2	B0011EN3FS	5.0	1163808000
511185	A3M174IC0VXOS2	B0011V6WFO	4.0	1202083200
515918	A3M174IC0VXOS2	B00122N868	5.0	1292112000
523312	A3M174IC0VXOS2	B0012K4W24	4.0	1251504000
529356	A3M174IC0VXOS2	B0012XHW7S	5.0	1204675200
538619	A3M174IC0VXOS2	B0013JTQ5C	4.0	1102723200
548248	A3M174IC0VXOS2	B0014BIRGI	5.0	1233878400
552432	A3M174IC0VXOS2	B0014Y8PJO	4.0	1250640000
557651	A3M174IC0VXOS2	B00158G7YO	5.0	1120867200
558576	A3M174IC0VXOS2	B0015A831M	5.0	1132012800
566143	A3M174IC0VXOS2	B00166WFVY	5.0	1250640000
570862	A3M174IC0VXOS2	B0016O94IS	5.0	1118707200
571553	A3M174IC0VXOS2	B0016Q0246	5.0	1209772800
588750	A3M174IC0VXOS2	B00188V4L2	4.0	1230076800
589130	A3M174IC0VXOS2	B0018AKMYU	4.0	1282953600
590330	A3M174IC0VXOS2	B0018CDGSW	5.0	1250294400
617846	A3M174IC0VXOS2	B001ARQWW2	4.0	1082419200
620251	A3M174IC0VXOS2	B001AZJDE8	5.0	1120348800
621973	A3M174IC0VXOS2	B001B28ATO	4.0	1292803200
642323	A3M174IC0VXOS2	B001CX02C0	5.0	1220400000
644454	A3M174IC0VXOS2	B001D0IWDS	4.0	1226275200
646706	A3M174IC0VXOS2	B001DF2PGI	5.0	1318464000
670197	A3M174IC0VXOS2	B001ELTPB4	5.0	1236988800
680228	A3M174IC0VXOS2	B001ET7JFA	1.0	1231027200
694704	A3M174IC0VXOS2	B001FWXKCC	4.0	1292630400
708380	A3M174IC0VXOS2	B001H6LEY2	4.0	1103328000
716011	A3M174IC0VXOS2	B001J2ZXMI	3.0	1230595200
721234	A3M174IC0VXOS2	B001JQLNNW	4.0	1231372800
733988	A3M174IC0VXOS2	B001LF4G7G	4.0	1242604800
739279	A3M174IC0VXOS2	B001M8U0B8	5.0	1150675200
753000	A3M174IC0VXOS2	B001N4406M	5.0	1243641600
753002	A3M174IC0VXOS2	B001N440DK	5.0	1239926400
758040	A3M174IC0VXOS2	B001OFA6VS	5.0	1230681600
759001	A3M174IC0VXOS2	B001OMI93S	4.0	1235779200
763023	A3M174IC0VXOS2	B001P7AWXC	4.0	1163808000
764859	A3M174IC0VXOS2	B001PN14UQ	5.0	1250294400
772356	A3M174IC0VXOS2	B001QYBURQ	5.0	1290643200
779306	A3M174IC0VXOS2	B001SB5CYO	5.0	1243382400
784825	A3M174IC0VXOS2	B001TEU2P4	5.0	1238112000
797428	A3M174IC0VXOS2	B001V9LV20	5.0	1185321600
820203	A3M174IC0VXOS2	B0027CT5SC	3.0	1256342400
823036	A3M174IC0VXOS2	B00285KCLM	5.0	1244505600
823049	A3M174IC0VXOS2	B00285NRTQ	5.0	1244937600
824269	A3M174IC0VXOS2	B0028K3J8K	4.0	1244764800
825280	A3M174IC0VXOS2	B0028P3NOA	5.0	1250380800
825285	A3M174IC0VXOS2	B0028P5SF2	5.0	1250380800
825296	A3M174IC0VXOS2	B0028PBFAY	5.0	1250380800
827887	A3M174IC0VXOS2	B0029F2HMS	5.0	1250640000
840655	A3M174IC0VXOS2	B002C51RGC	4.0	1250726400
840656	A3M174IC0VXOS2	B002C55ICQ	4.0	1250726400
846426	A3M174IC0VXOS2	B002CT4PIA	4.0	1250208000
846443	A3M174IC0VXOS2	B002CT82NE	4.0	1250294400
847498	A3M174IC0VXOS2	B002D48QPM	5.0	1319068800
848251	A3M174IC0VXOS2	B002D48QYS	5.0	1299974400
848736	A3M174IC0VXOS2	B002D4II00	5.0	1250294400
848930	A3M174IC0VXOS2	B002D4L276	5.0	1082764800
849783	A3M174IC0VXOS2	B002DMK0KS	4.0	1076630400
864560	A3M174IC0VXOS2	B002HK2GGM	5.0	1073952000
871501	A3M174IC0VXOS2	B002JEE826	5.0	1250294400
876111	A3M174IC0VXOS2	B002KANXHK	5.0	1090368000
881383	A3M174IC0VXOS2	B002LC7I3M	5.0	1250294400
890379	A3M174IC0VXOS2	B002MWZG9Y	5.0	1119830400
906763	A3M174IC0VXOS2	B002QEF88W	5.0	1153526400
935517	A3M174IC0VXOS2	B002VBZZQK	4.0	1100131200
940722	A3M174IC0VXOS2	B002WDVPMA	5.0	1292544000
941400	A3M174IC0VXOS2	B002WJHJZ6	5.0	1250467200
948013	A3M174IC0VXOS2	B002XDKQQK	5.0	1301702400
962188	A3M174IC0VXOS2	B003085MRA	5.0	1290643200
963256	A3M174IC0VXOS2	B0030GFXMQ	5.0	1130544000
963491	A3M174IC0VXOS2	B0030GFY02	3.0	1267142400
996981	A3M174IC0VXOS2	B0037N0Z5C	5.0	1299801600
1026330	A3M174IC0VXOS2	B003CU6IQK	5.0	1295049600
1066773	A3M174IC0VXOS2	B003LL0A2I	5.0	1301702400
1075635	A3M174IC0VXOS2	B003NTAXBG	5.0	1398211200
1084192	A3M174IC0VXOS2	B003PWUO6U	4.0	1292630400
1086830	A3M174IC0VXOS2	B003QNFPSU	4.0	1292976000
1088652	A3M174IC0VXOS2	B003RDG3KI	4.0	1299369600
1111064	A3M174IC0VXOS2	B003V265QW	3.0	1291075200
1125820	A3M174IC0VXOS2	B003XUROEY	3.0	1292112000
1164977	A3M174IC0VXOS2	B0045FR6J4	5.0	1310774400
1181507	A3M174IC0VXOS2	B0047N4IJ0	5.0	1291766400
1185071	A3M174IC0VXOS2	B004883YSU	4.0	1292544000
1185109	A3M174IC0VXOS2	B004885S66	4.0	1290643200
1209686	A3M174IC0VXOS2	B004D24818	3.0	1335657600
1222383	A3M174IC0VXOS2	B004EHP8IY	5.0	1318636800
1245006	A3M174IC0VXOS2	B004INUWX0	4.0	1301011200
1251695	A3M174IC0VXOS2	B004JXGRQA	5.0	1296518400
1298178	A3M174IC0VXOS2	B004T6ZA0Q	5.0	1322179200
1308318	A3M174IC0VXOS2	B004V3XGQC	5.0	1302998400
1311270	A3M174IC0VXOS2	B004VM9JCS	5.0	1313971200
1312483	A3M174IC0VXOS2	B004VSYDBO	4.0	1308700800
1325291	A3M174IC0VXOS2	B004XVJMJW	5.0	1309996800
1332393	A3M174IC0VXOS2	B004YZMKLY	3.0	1312588800
1343055	A3M174IC0VXOS2	B0050QLDGY	5.0	1322006400
1370661	A3M174IC0VXOS2	B0057L5T08	5.0	1311465600
1404458	A3M174IC0VXOS2	B005GK25CK	5.0	1320883200
1445744	A3M174IC0VXOS2	B005TI7L6O	3.0	1324339200
1510285	A3M174IC0VXOS2	B006L2137A	3.0	1341619200
1514001	A3M174IC0VXOS2	B006MRM2TC	3.0	1333756800
1559463	A3M174IC0VXOS2	B0076WS458	4.0	1085097600
1573168	A3M174IC0VXOS2	B007E0FR84	4.0	1359244800
1664042	A3M174IC0VXOS2	B008EKY8VK	2.0	1375401600
1833388	A3M174IC0VXOS2	B00BB9WBC4	4.0	1367539200
1844263	A3M174IC0VXOS2	B00BK9WQ3E	5.0	1400630400
1892079	A3M174IC0VXOS2	B00CRKHGUS	5.0	1405728000
1895075	A3M174IC0VXOS2	B00CXADQ4M	5.0	1385424000
1917254	A3M174IC0VXOS2	B00DSW9D7S	5.0	1398470400
1939756	A3M174IC0VXOS2	B00EYZY5TY	5.0	1403827200
1940839	A3M174IC0VXOS2	B00F008GFQ	5.0	1405123200
1946564	A3M174IC0VXOS2	B00FDK0V4M	5.0	1403395200
1947523	A3M174IC0VXOS2	B00FF5B31U	2.0	1392681600
1952808	A3M174IC0VXOS2	B00FRDPMQC	3.0	1393718400
1953004	A3M174IC0VXOS2	B00FRDPOVU	4.0	1404864000
1967111	A3M174IC0VXOS2	B00GJG9JBA	3.0	1391126400
1977587	A3M174IC0VXOS2	B00GTC0IY6	3.0	1389744000
1978962	A3M174IC0VXOS2	B00GUTLC0C	3.0	1399593600
1992228	A3M174IC0VXOS2	B00HM6IVXI	5.0	1394150400
1995005	A3M174IC0VXOS2	B00HRF9G6K	5.0	1403222400
2017493	A3M174IC0VXOS2	B00JX979CQ	5.0	1405123200
2019491	A3M174IC0VXOS2	B00KCTER3U	5.0	1404259200
10622	A2V5R832QCSOMX	B000052ZB2	4.0	1325980800
34300	A2V5R832QCSOMX	B000095SDS	5.0	1322179200
49110	A2V5R832QCSOMX	B00012NI7E	5.0	1393632000
58011	A2V5R832QCSOMX	B00014WW38	2.0	1344038400
70580	A2V5R832QCSOMX	B0001ZA4CS	5.0	1390608000
75236	A2V5R832QCSOMX	B00021C9BA	5.0	1298764800
75971	A2V5R832QCSOMX	B00021D5Q8	2.0	1390608000
83787	A2V5R832QCSOMX	B00027D0DU	5.0	1357603200
87965	A2V5R832QCSOMX	B00028OPZ6	5.0	1339459200
88298	A2V5R832QCSOMX	B00028OTNY	4.0	1346630400
89529	A2V5R832QCSOMX	B0002COWKU	3.0	1363132800
97407	A2V5R832QCSOMX	B0002QB1SC	5.0	1367971200
101125	A2V5R832QCSOMX	B0002YE5MI	5.0	1385251200
104924	A2V5R832QCSOMX	B0002Z8QG8	5.0	1296950400
105249	A2V5R832QCSOMX	B0002Z8RGC	5.0	1369180800
112311	A2V5R832QCSOMX	B0006GZCVK	5.0	1384646400
120399	A2V5R832QCSOMX	B0006SFXXK	5.0	1389312000
131134	A2V5R832QCSOMX	B00080DK86	5.0	1396656000
157720	A2V5R832QCSOMX	B0009TRDTI	5.0	1358294400
172608	A2V5R832QCSOMX	B000AM82US	5.0	1246320000
173044	A2V5R832QCSOMX	B000AMHWCW	5.0	1305158400
178955	A2V5R832QCSOMX	B000B9VFHC	4.0	1338076800
188749	A2V5R832QCSOMX	B000BY2N7S	5.0	1263340800
220154	A2V5R832QCSOMX	B000E3C7W2	5.0	1393545600
229638	A2V5R832QCSOMX	B000EMDK4M	3.0	1266364800
235704	A2V5R832QCSOMX	B000F0QCWA	5.0	1365552000
237391	A2V5R832QCSOMX	B000F3ZSVI	5.0	1310774400
239929	A2V5R832QCSOMX	B000F63TW0	5.0	1263168000
242309	A2V5R832QCSOMX	B000FBF58G	5.0	1286236800
252294	A2V5R832QCSOMX	B000FS05VG	3.0	1263513600
253082	A2V5R832QCSOMX	B000FS70ZA	5.0	1374105600
254940	A2V5R832QCSOMX	B000FYWX8I	5.0	1269734400
257724	A2V5R832QCSOMX	B000G666QK	5.0	1265932800
267269	A2V5R832QCSOMX	B000GG1944	5.0	1388102400
273003	A2V5R832QCSOMX	B000GJL3H4	5.0	1386806400
279331	A2V5R832QCSOMX	B000H3GDXS	5.0	1335657600
292979	A2V5R832QCSOMX	B000IF1VZ0	5.0	1189209600
293969	A2V5R832QCSOMX	B000ILKUZ6	4.0	1325116800
294914	A2V5R832QCSOMX	B000IOBEG2	5.0	1396656000
306527	A2V5R832QCSOMX	B000JWM7FA	5.0	1393632000
314921	A2V5R832QCSOMX	B000KQ9WMQ	3.0	1266624000
316449	A2V5R832QCSOMX	B000KZ2E3G	5.0	1286150400
317513	A2V5R832QCSOMX	B000L596FE	3.0	1357603200
322849	A2V5R832QCSOMX	B000LUX3VC	5.0	1383523200
325312	A2V5R832QCSOMX	B000MAOWOS	5.0	1334361600
325374	A2V5R832QCSOMX	B000MAOWP2	5.0	1337126400
329371	A2V5R832QCSOMX	B000MUV9NU	5.0	1309910400
330876	A2V5R832QCSOMX	B000N2IGWY	5.0	1307145600
334023	A2V5R832QCSOMX	B000NARU2S	4.0	1364428800
335660	A2V5R832QCSOMX	B000NE6PCA	5.0	1327622400
347495	A2V5R832QCSOMX	B000NW4LDM	5.0	1367971200
348604	A2V5R832QCSOMX	B000NWGCZ2	4.0	1393545600
356159	A2V5R832QCSOMX	B000ODNSR0	5.0	1353801600
362118	A2V5R832QCSOMX	B000OW9QCW	5.0	1393632000
371832	A2V5R832QCSOMX	B000P6BRHY	5.0	1332892800
374771	A2V5R832QCSOMX	B000PHP86E	1.0	1367798400
375111	A2V5R832QCSOMX	B000PHRIQM	5.0	1368662400
380047	A2V5R832QCSOMX	B000PNTQW0	5.0	1268611200
386009	A2V5R832QCSOMX	B000Q37M5M	5.0	1293926400
388696	A2V5R832QCSOMX	B000Q8R7KW	5.0	1359244800
392316	A2V5R832QCSOMX	B000QUM5LG	5.0	1321574400
396922	A2V5R832QCSOMX	B000R92WNC	5.0	1336089600
401551	A2V5R832QCSOMX	B000ROGMOC	3.0	1359072000
404066	A2V5R832QCSOMX	B000RYH38Q	5.0	1371340800
404166	A2V5R832QCSOMX	B000RYLN6O	3.0	1311724800
408075	A2V5R832QCSOMX	B000SAPE3A	5.0	1357948800
410248	A2V5R832QCSOMX	B000SSDTOI	5.0	1350691200
412859	A2V5R832QCSOMX	B000T9BMBS	5.0	1237680000
422018	A2V5R832QCSOMX	B000TZJVBK	5.0	1383523200
423856	A2V5R832QCSOMX	B000U28QTA	4.0	1325980800
438820	A2V5R832QCSOMX	B000V321BM	5.0	1381449600
442971	A2V5R832QCSOMX	B000VCVM0O	5.0	1285459200
443970	A2V5R832QCSOMX	B000VDUOFM	5.0	1286236800
444996	A2V5R832QCSOMX	B000VEPCJY	5.0	1374969600
478686	A2V5R832QCSOMX	B000XFWO10	5.0	1346457600
480468	A2V5R832QCSOMX	B000XTCFOC	5.0	1376006400
486327	A2V5R832QCSOMX	B000YJ2SLG	4.0	1370390400
498527	A2V5R832QCSOMX	B0010EPQ9U	5.0	1333843200
502282	A2V5R832QCSOMX	B0011254TS	4.0	1364428800
510624	A2V5R832QCSOMX	B0011UQI36	5.0	1285977600
512901	A2V5R832QCSOMX	B00120U5E8	5.0	1359158400
513229	A2V5R832QCSOMX	B00120XR1G	5.0	1325116800
517264	A2V5R832QCSOMX	B00127C83M	5.0	1340150400
518166	A2V5R832QCSOMX	B001288PGU	5.0	1377216000
533812	A2V5R832QCSOMX	B00138Y8NI	5.0	1300492800
541581	A2V5R832QCSOMX	B0013QL1EO	4.0	1340150400
544802	A2V5R832QCSOMX	B00141XJJS	5.0	1356307200
545821	A2V5R832QCSOMX	B001441QE0	5.0	1269475200
548500	A2V5R832QCSOMX	B0014C8COY	5.0	1389484800
549747	A2V5R832QCSOMX	B0014JKKGK	5.0	1318636800
553204	A2V5R832QCSOMX	B00150GP3U	5.0	1285200000
564124	A2V5R832QCSOMX	B00161D69Y	5.0	1386806400
570730	A2V5R832QCSOMX	B0016O5Q5S	5.0	1389052800
597636	A2V5R832QCSOMX	B001943US0	5.0	1386806400
601102	A2V5R832QCSOMX	B0019CX8Z2	5.0	1244246400
602783	A2V5R832QCSOMX	B0019IVEEI	5.0	1383091200
613740	A2V5R832QCSOMX	B001AHAEZ8	2.0	1281830400
643708	A2V5R832QCSOMX	B001CZL7VS	4.0	1343865600
652939	A2V5R832QCSOMX	B001DYM4ZQ	5.0	1344038400
654777	A2V5R832QCSOMX	B001E11CPQ	3.0	1365897600
669123	A2V5R832QCSOMX	B001EJOPPM	5.0	1296950400
672125	A2V5R832QCSOMX	B001ESOKOY	5.0	1388102400
672855	A2V5R832QCSOMX	B001ET6XVG	5.0	1312502400
676984	A2V5R832QCSOMX	B001ET788S	4.0	1376006400
677098	A2V5R832QCSOMX	B001ET789M	5.0	1367625600
677171	A2V5R832QCSOMX	B001ET78BA	4.0	1376006400
677270	A2V5R832QCSOMX	B001ET78BU	5.0	1364428800
677444	A2V5R832QCSOMX	B001ET78CY	4.0	1367539200
677464	A2V5R832QCSOMX	B001ET78D8	5.0	1364428800
678431	A2V5R832QCSOMX	B001ET7ACW	5.0	1337558400
681955	A2V5R832QCSOMX	B001EWETAK	5.0	1227484800
682090	A2V5R832QCSOMX	B001EWF1OS	5.0	1296950400
682620	A2V5R832QCSOMX	B001EWF2PQ	5.0	1282348800
687753	A2V5R832QCSOMX	B001FB5IDW	2.0	1269734400
687932	A2V5R832QCSOMX	B001FB5IFK	5.0	1369353600
688915	A2V5R832QCSOMX	B001FB5IQY	5.0	1288483200
697627	A2V5R832QCSOMX	B001G581HC	4.0	1374105600
699862	A2V5R832QCSOMX	B001G7PNSA	5.0	1266624000
700354	A2V5R832QCSOMX	B001G7PPNI	5.0	1276732800
702413	A2V5R832QCSOMX	B001G8WELI	5.0	1272758400
702439	A2V5R832QCSOMX	B001G8WF1M	5.0	1272758400
720043	A2V5R832QCSOMX	B001JQB6FM	2.0	1390608000
721526	A2V5R832QCSOMX	B001JQLNPA	3.0	1236297600
726332	A2V5R832QCSOMX	B001KYO7OA	3.0	1343865600
733657	A2V5R832QCSOMX	B001LF4G4E	5.0	1240099200
747352	A2V5R832QCSOMX	B001MA5VUQ	4.0	1371859200
753298	A2V5R832QCSOMX	B001N444KY	5.0	1347062400
753733	A2V5R832QCSOMX	B001N9MEFG	5.0	1280966400
754743	A2V5R832QCSOMX	B001NP5IK8	5.0	1300838400
777969	A2V5R832QCSOMX	B001S261Q6	4.0	1357603200
779673	A2V5R832QCSOMX	B001SERK9G	2.0	1267747200
785232	A2V5R832QCSOMX	B001TI8XBU	5.0	1335657600
791444	A2V5R832QCSOMX	B001UE60E0	5.0	1325980800
796978	A2V5R832QCSOMX	B001V9LUO4	5.0	1384646400
803950	A2V5R832QCSOMX	B0020HEBX8	5.0	1375401600
824171	A2V5R832QCSOMX	B0028K3J7Q	5.0	1327104000
836398	A2V5R832QCSOMX	B002BEHQWI	5.0	1282953600
839764	A2V5R832QCSOMX	B002C08XPU	5.0	1338076800
846681	A2V5R832QCSOMX	B002CXPO7W	4.0	1351209600
847779	A2V5R832QCSOMX	B002D48QRA	5.0	1393545600
851311	A2V5R832QCSOMX	B002DP75R6	5.0	1365120000
851904	A2V5R832QCSOMX	B002DPUY56	4.0	1269734400
883003	A2V5R832QCSOMX	B002LE8P7S	5.0	1285200000
885478	A2V5R832QCSOMX	B002LM7RRO	4.0	1365552000
919071	A2V5R832QCSOMX	B002S8RWYY	4.0	1383523200
919561	A2V5R832QCSOMX	B002SFVP2W	4.0	1351209600
932796	A2V5R832QCSOMX	B002UUT38I	5.0	1293321600
933091	A2V5R832QCSOMX	B002UUT3AG	2.0	1265500800
933329	A2V5R832QCSOMX	B002UUT43W	2.0	1282953600
936114	A2V5R832QCSOMX	B002VECJIY	4.0	1290643200
938757	A2V5R832QCSOMX	B002VUAIHC	5.0	1284076800
944954	A2V5R832QCSOMX	B002WTC38O	1.0	1388102400
956217	A2V5R832QCSOMX	B002YX2E2I	5.0	1381622400
959203	A2V5R832QCSOMX	B002ZJ1L84	4.0	1357776000
960288	A2V5R832QCSOMX	B002ZNJU7Y	5.0	1315180800
963812	A2V5R832QCSOMX	B0030H0MK8	5.0	1308268800
968131	A2V5R832QCSOMX	B003156NP2	5.0	1304726400
969720	A2V5R832QCSOMX	B0031MD524	5.0	1350691200
972535	A2V5R832QCSOMX	B0032EXQYI	5.0	1287100800
977210	A2V5R832QCSOMX	B0033WSTXM	5.0	1299369600
980303	A2V5R832QCSOMX	B0034KW5TW	5.0	1338681600
982332	A2V5R832QCSOMX	B00355N7P2	4.0	1302307200
989264	A2V5R832QCSOMX	B0036QFEA6	5.0	1308268800
989717	A2V5R832QCSOMX	B0036QQWAC	5.0	1266624000
998425	A2V5R832QCSOMX	B0037ZH2T2	4.0	1312588800
999633	A2V5R832QCSOMX	B00385WMI2	5.0	1363132800
1000204	A2V5R832QCSOMX	B00387F41M	2.0	1276732800
1002905	A2V5R832QCSOMX	B0038T17WK	4.0	1357257600
1009188	A2V5R832QCSOMX	B0039UTO3M	4.0	1275523200
1019132	A2V5R832QCSOMX	B003BMNE4I	4.0	1339286400
1019519	A2V5R832QCSOMX	B003BOLJY8	5.0	1387497600
1033258	A2V5R832QCSOMX	B003EDBFDG	1.0	1339286400
1041879	A2V5R832QCSOMX	B003FV82VA	5.0	1373673600
1060724	A2V5R832QCSOMX	B003JN5ZEG	5.0	1373587200
1068549	A2V5R832QCSOMX	B003M57E9A	5.0	1325980800
1069145	A2V5R832QCSOMX	B003M6AS4C	5.0	1295654400
1081786	A2V5R832QCSOMX	B003P904EA	4.0	1320192000
1086684	A2V5R832QCSOMX	B003QL92Q8	5.0	1366329600
1087835	A2V5R832QCSOMX	B003R0Q7N4	4.0	1390089600
1098699	A2V5R832QCSOMX	B003TO3UG0	4.0	1364860800
1107546	A2V5R832QCSOMX	B003USIHZY	5.0	1349395200
1110070	A2V5R832QCSOMX	B003V264WW	3.0	1290643200
1115685	A2V5R832QCSOMX	B003VL77SI	5.0	1369180800
1120333	A2V5R832QCSOMX	B003WN1ELQ	4.0	1370390400
1125834	A2V5R832QCSOMX	B003XUROEY	4.0	1294099200
1139121	A2V5R832QCSOMX	B00401T8PI	5.0	1386806400
1153308	A2V5R832QCSOMX	B00433NA8O	5.0	1309392000
1153343	A2V5R832QCSOMX	B00433P91A	5.0	1300492800
1159727	A2V5R832QCSOMX	B0043TUSME	4.0	1396656000
1179049	A2V5R832QCSOMX	B0047DK2RW	4.0	1344470400
1183480	A2V5R832QCSOMX	B0047W3QBW	5.0	1356393600
1198748	A2V5R832QCSOMX	B004BCXAM8	3.0	1298246400
1203630	A2V5R832QCSOMX	B004C1VIPY	5.0	1332892800
1205816	A2V5R832QCSOMX	B004CDX0IK	5.0	1309910400
1208759	A2V5R832QCSOMX	B004CZXNQ2	5.0	1309824000
1210981	A2V5R832QCSOMX	B004D282AQ	5.0	1323475200
1218771	A2V5R832QCSOMX	B004DN8F4S	5.0	1316908800
1219881	A2V5R832QCSOMX	B004DWHVE4	5.0	1385251200
1220696	A2V5R832QCSOMX	B004E79EQQ	5.0	1299456000
1228073	A2V5R832QCSOMX	B004FRXXOE	5.0	1361664000
1230140	A2V5R832QCSOMX	B004GCBVW4	4.0	1345248000
1238031	A2V5R832QCSOMX	B004HFEOEM	2.0	1388102400
1250735	A2V5R832QCSOMX	B004JLGC12	5.0	1357084800
1268078	A2V5R832QCSOMX	B004MKNUAG	5.0	1334102400
1272486	A2V5R832QCSOMX	B004NG0QJ2	5.0	1367884800
1278006	A2V5R832QCSOMX	B004OEO0E0	4.0	1381276800
1280651	A2V5R832QCSOMX	B004OKE15W	4.0	1369180800
1290367	A2V5R832QCSOMX	B004RDZ5GU	5.0	1307318400
1292159	A2V5R832QCSOMX	B004RVF22Y	5.0	1360886400
1299239	A2V5R832QCSOMX	B004THJ8WQ	5.0	1345766400
1305669	A2V5R832QCSOMX	B004UJ06VA	5.0	1359072000
1311769	A2V5R832QCSOMX	B004VMVIPE	4.0	1380931200
1322014	A2V5R832QCSOMX	B004X8MVXE	5.0	1357084800
1328021	A2V5R832QCSOMX	B004Y9L6GA	5.0	1345939200
1328228	A2V5R832QCSOMX	B004Y9LNEK	4.0	1335657600
1341435	A2V5R832QCSOMX	B0050N4DLE	4.0	1323475200
1364426	A2V5R832QCSOMX	B0055Y9AIY	5.0	1373673600
1371149	A2V5R832QCSOMX	B0057QZNZ4	4.0	1373587200
1379971	A2V5R832QCSOMX	B005ASLR0E	1.0	1373932800
1393589	A2V5R832QCSOMX	B005EII0QO	4.0	1364860800
1398236	A2V5R832QCSOMX	B005FAABC2	5.0	1357776000
1421072	A2V5R832QCSOMX	B005KJ353U	4.0	1367366400
1435305	A2V5R832QCSOMX	B005OZDYCW	5.0	1401408000
1435884	A2V5R832QCSOMX	B005OZJYUS	5.0	1396656000
1436362	A2V5R832QCSOMX	B005OZTE7Q	5.0	1356998400
1444743	A2V5R832QCSOMX	B005T4CNIO	5.0	1319155200
1474997	A2V5R832QCSOMX	B0063A432W	4.0	1340150400
1499704	A2V5R832QCSOMX	B006GQPZ8E	4.0	1335657600
1499802	A2V5R832QCSOMX	B006GQTZ8A	5.0	1328745600
1506679	A2V5R832QCSOMX	B006K25ZYI	5.0	1328400000
1506749	A2V5R832QCSOMX	B006K26D9E	5.0	1328400000
1510539	A2V5R832QCSOMX	B006L2137U	4.0	1332374400
1511417	A2V5R832QCSOMX	B006L6A9NK	5.0	1389139200
1514024	A2V5R832QCSOMX	B006MRM2TC	4.0	1327536000
1520234	A2V5R832QCSOMX	B006PKVYIQ	5.0	1339632000
1551084	A2V5R832QCSOMX	B0072XT8BA	4.0	1355702400
1562715	A2V5R832QCSOMX	B00787QT6W	5.0	1328918400
1565615	A2V5R832QCSOMX	B007A592HU	3.0	1353369600
1574377	A2V5R832QCSOMX	B007F9FHXO	4.0	1376006400
1594243	A2V5R832QCSOMX	B007OT1OPU	4.0	1374019200
1595624	A2V5R832QCSOMX	B007P296VA	4.0	1374537600
1601030	A2V5R832QCSOMX	B007R75W5C	4.0	1387497600
1606493	A2V5R832QCSOMX	B007S1HIW2	4.0	1359763200
1618395	A2V5R832QCSOMX	B007X7DPHS	5.0	1357084800
1623969	A2V5R832QCSOMX	B007ZRXYK4	2.0	1393632000
1647951	A2V5R832QCSOMX	B0088RAZQG	5.0	1367884800
1657305	A2V5R832QCSOMX	B008BREPKA	5.0	1371340800
1658048	A2V5R832QCSOMX	B008C130XS	3.0	1356652800
1677219	A2V5R832QCSOMX	B008L23HFO	4.0	1351296000
1718053	A2V5R832QCSOMX	B0094GHGQM	5.0	1356393600
1722561	A2V5R832QCSOMX	B0098JU8TC	4.0	1354752000
1743808	A2V5R832QCSOMX	B009LOJ5MA	3.0	1393632000
1755746	A2V5R832QCSOMX	B009T6RTS2	5.0	1401408000
1755836	A2V5R832QCSOMX	B009T8GA12	5.0	1381622400
1760918	A2V5R832QCSOMX	B009XRF9M0	4.0	1357257600
1763622	A2V5R832QCSOMX	B009ZRFJFA	4.0	1383264000
1765734	A2V5R832QCSOMX	B00A0J084Y	4.0	1365120000
1770975	A2V5R832QCSOMX	B00A46OKFG	3.0	1359763200
1785798	A2V5R832QCSOMX	B00AE07BMQ	5.0	1364428800
1788040	A2V5R832QCSOMX	B00AELX08E	3.0	1374883200
1797038	A2V5R832QCSOMX	B00AM7BSXO	2.0	1362009600
1803285	A2V5R832QCSOMX	B00APRB5P2	4.0	1391212800
1817304	A2V5R832QCSOMX	B00AZO03YE	5.0	1400371200
1819415	A2V5R832QCSOMX	B00B1D3VVA	3.0	1384128000
1820965	A2V5R832QCSOMX	B00B1U577Y	4.0	1391212800
1831193	A2V5R832QCSOMX	B00BAK7JTE	4.0	1371340800
1866290	A2V5R832QCSOMX	B00C64GX4K	2.0	1385424000
1866539	A2V5R832QCSOMX	B00C67E3GW	3.0	1385424000
1876193	A2V5R832QCSOMX	B00CELI1K4	3.0	1377216000
1896143	A2V5R832QCSOMX	B00CYA5E1O	4.0	1378598400
1902032	A2V5R832QCSOMX	B00D6EDGYE	5.0	1378512000
1907935	A2V5R832QCSOMX	B00DEXA0LY	4.0	1378598400
1943162	A2V5R832QCSOMX	B00F4VWXO6	5.0	1395532800
1969067	A2V5R832QCSOMX	B00GLS5DKM	5.0	1390608000
1970818	A2V5R832QCSOMX	B00GMWMMOC	4.0	1403308800
1971270	A2V5R832QCSOMX	B00GNA9K3E	4.0	1394150400
1983954	A2V5R832QCSOMX	B00H2T4PR6	5.0	1387843200
1985371	A2V5R832QCSOMX	B00H5V3T2I	5.0	1397606400
118743	A3LJLRIZL38GG3	B0006PS3Y4	5.0	1352160000
338986	A3LJLRIZL38GG3	B000NJHOPM	5.0	1352160000
561890	A3LJLRIZL38GG3	B0015U5JD2	4.0	1352073600
605391	A3LJLRIZL38GG3	B0019QQ13Y	5.0	1387152000
646172	A3LJLRIZL38GG3	B001DBPZQE	4.0	1353110400
707956	A3LJLRIZL38GG3	B001H54SQ4	5.0	1352073600
710120	A3LJLRIZL38GG3	B001HKR36G	4.0	1364083200
710646	A3LJLRIZL38GG3	B001HKTHAQ	3.0	1381881600
710685	A3LJLRIZL38GG3	B001HKVN3U	5.0	1381881600
710692	A3LJLRIZL38GG3	B001HKXLN0	4.0	1382659200
710697	A3LJLRIZL38GG3	B001HKZTV2	4.0	1381363200
717216	A3LJLRIZL38GG3	B001JDEP8K	4.0	1362787200
723357	A3LJLRIZL38GG3	B001KNBBGI	5.0	1362787200
724895	A3LJLRIZL38GG3	B001KYCUTE	5.0	1387584000
732861	A3LJLRIZL38GG3	B001LBFC50	4.0	1387152000
732888	A3LJLRIZL38GG3	B001LBGXB2	4.0	1381363200
732907	A3LJLRIZL38GG3	B001LBGXEE	5.0	1394841600
732923	A3LJLRIZL38GG3	B001LBIX74	4.0	1375401600
761155	A3LJLRIZL38GG3	B001P22WKI	5.0	1387584000
763248	A3LJLRIZL38GG3	B001P92FMG	4.0	1362787200
816502	A3LJLRIZL38GG3	B0026J10CU	4.0	1353801600
832671	A3LJLRIZL38GG3	B002AOWBW4	4.0	1369180800
833570	A3LJLRIZL38GG3	B002B4EFCC	5.0	1360368000
833649	A3LJLRIZL38GG3	B002B4GGL0	5.0	1381363200
833720	A3LJLRIZL38GG3	B002B4GGUG	5.0	1360368000
833771	A3LJLRIZL38GG3	B002B4I942	5.0	1387411200
834089	A3LJLRIZL38GG3	B002B4JNW4	5.0	1382659200
834110	A3LJLRIZL38GG3	B002B4JP7W	4.0	1395014400
834128	A3LJLRIZL38GG3	B002B4JP90	5.0	1362787200
834226	A3LJLRIZL38GG3	B002B4LU8O	5.0	1386979200
834233	A3LJLRIZL38GG3	B002B4LUAM	5.0	1383091200
834254	A3LJLRIZL38GG3	B002B4LUF2	5.0	1360540800
834426	A3LJLRIZL38GG3	B002B4RPLA	5.0	1394841600
842332	A3LJLRIZL38GG3	B002CL4IDU	5.0	1387152000
842382	A3LJLRIZL38GG3	B002CL6D56	5.0	1363132800
842460	A3LJLRIZL38GG3	B002CL6KZ4	5.0	1363132800
842509	A3LJLRIZL38GG3	B002CL840S	4.0	1362787200
842589	A3LJLRIZL38GG3	B002CL84FI	5.0	1364083200
842606	A3LJLRIZL38GG3	B002CL8778	5.0	1381363200
842619	A3LJLRIZL38GG3	B002CL8ARA	5.0	1362787200
842626	A3LJLRIZL38GG3	B002CL8BTM	5.0	1381363200
842636	A3LJLRIZL38GG3	B002CL8CIM	2.0	1363132800
956197	A3LJLRIZL38GG3	B002YVZ33C	3.0	1381363200
965025	A3LJLRIZL38GG3	B0030HMQTS	5.0	1353801600
981426	A3LJLRIZL38GG3	B0034XRY7W	4.0	1353801600
984354	A3LJLRIZL38GG3	B0035RE2TA	4.0	1363219200
992021	A3LJLRIZL38GG3	B00373D91E	3.0	1381881600
992027	A3LJLRIZL38GG3	B00373D9G4	4.0	1394841600
992093	A3LJLRIZL38GG3	B00373DIYM	5.0	1367798400
992144	A3LJLRIZL38GG3	B00373DKZY	5.0	1394841600
992263	A3LJLRIZL38GG3	B00373FE76	5.0	1364083200
992391	A3LJLRIZL38GG3	B00373FPG6	5.0	1362787200
992416	A3LJLRIZL38GG3	B00373HREO	4.0	1397606400
992441	A3LJLRIZL38GG3	B00373JNPU	3.0	1394841600
992445	A3LJLRIZL38GG3	B00373JQNY	4.0	1397606400
992469	A3LJLRIZL38GG3	B00373MSNE	5.0	1362787200
1014890	A3LJLRIZL38GG3	B003AXZP7M	5.0	1387584000
1050187	A3LJLRIZL38GG3	B003HLTTJM	4.0	1352073600
1215221	A3LJLRIZL38GG3	B004DIUWAI	5.0	1360368000
1215364	A3LJLRIZL38GG3	B004DIUWU8	5.0	1378425600
1215419	A3LJLRIZL38GG3	B004DIUWY4	5.0	1374796800
1215476	A3LJLRIZL38GG3	B004DIUX16	5.0	1394841600
1215488	A3LJLRIZL38GG3	B004DIUZNC	4.0	1395619200
1215492	A3LJLRIZL38GG3	B004DIVXQU	5.0	1381363200
1215501	A3LJLRIZL38GG3	B004DIVZIQ	3.0	1395014400
1215507	A3LJLRIZL38GG3	B004DIVZKE	5.0	1364860800
1215541	A3LJLRIZL38GG3	B004DIXSPO	5.0	1395619200
1215542	A3LJLRIZL38GG3	B004DIXWSC	4.0	1395619200
1215546	A3LJLRIZL38GG3	B004DIXWZU	3.0	1381363200
1215715	A3LJLRIZL38GG3	B004DIXYUI	5.0	1360368000
1216138	A3LJLRIZL38GG3	B004DIXYWG	4.0	1360368000
1248620	A3LJLRIZL38GG3	B004J2K654	4.0	1395100800
1248630	A3LJLRIZL38GG3	B004J2P4CY	4.0	1394841600
1248632	A3LJLRIZL38GG3	B004J2P51E	4.0	1394841600
1248637	A3LJLRIZL38GG3	B004J2SU8Y	5.0	1395792000
1292231	A3LJLRIZL38GG3	B004RWESZU	5.0	1395619200
1299911	A3LJLRIZL38GG3	B004TQH784	5.0	1395619200
1299912	A3LJLRIZL38GG3	B004TQH78O	5.0	1395619200
1300025	A3LJLRIZL38GG3	B004TQOVBK	5.0	1387497600
1320524	A3LJLRIZL38GG3	B004X1P91C	5.0	1397606400
1320541	A3LJLRIZL38GG3	B004X1Q02E	5.0	1378598400
1320659	A3LJLRIZL38GG3	B004X1QM9K	4.0	1378425600
1320743	A3LJLRIZL38GG3	B004X1QY20	5.0	1369180800
1334552	A3LJLRIZL38GG3	B004Z40048	2.0	1353801600
1346685	A3LJLRIZL38GG3	B0051OKX98	5.0	1387497600
1358869	A3LJLRIZL38GG3	B0054KM0QI	5.0	1362787200
1358874	A3LJLRIZL38GG3	B0054KMA04	5.0	1364083200
1374706	A3LJLRIZL38GG3	B0058H0GA4	5.0	1367798400
1377055	A3LJLRIZL38GG3	B00592NWHM	5.0	1387152000
1393066	A3LJLRIZL38GG3	B005EFYXLI	5.0	1362787200
1404771	A3LJLRIZL38GG3	B005GMYNA0	5.0	1387497600
1404776	A3LJLRIZL38GG3	B005GMYNG4	5.0	1387497600
1410466	A3LJLRIZL38GG3	B005HSFBUE	4.0	1374796800
1431088	A3LJLRIZL38GG3	B005NVFW6S	4.0	1381881600
1438317	A3LJLRIZL38GG3	B005PU0M44	5.0	1387152000
1439584	A3LJLRIZL38GG3	B005Q8ZFUQ	3.0	1395014400
1442021	A3LJLRIZL38GG3	B005RQIS9W	5.0	1382659200
1444071	A3LJLRIZL38GG3	B005SQ29DM	4.0	1374796800
1478789	A3LJLRIZL38GG3	B0064FQOP0	4.0	1387497600
1479867	A3LJLRIZL38GG3	B006535IOO	5.0	1387497600
1480604	A3LJLRIZL38GG3	B0065DLADM	5.0	1362787200
1500114	A3LJLRIZL38GG3	B006GU1AWK	5.0	1395014400
1506307	A3LJLRIZL38GG3	B006JV49PG	4.0	1395619200
1515595	A3LJLRIZL38GG3	B006NLEACE	5.0	1395014400
1523535	A3LJLRIZL38GG3	B006RB4L24	5.0	1394841600
1524952	A3LJLRIZL38GG3	B006RILYT0	3.0	1381363200
1538328	A3LJLRIZL38GG3	B006Y04D4Y	5.0	1395100800
1566419	A3LJLRIZL38GG3	B007APTJ0U	5.0	1364083200
1570901	A3LJLRIZL38GG3	B007CDSFKU	4.0	1380844800
1574931	A3LJLRIZL38GG3	B007FIZQYK	5.0	1394841600
1586243	A3LJLRIZL38GG3	B007L51ET8	5.0	1387497600
1592470	A3LJLRIZL38GG3	B007NXDXQK	5.0	1387584000
1598201	A3LJLRIZL38GG3	B007PY4QV8	4.0	1381363200
1607710	A3LJLRIZL38GG3	B007SEGF4G	4.0	1387152000
1613801	A3LJLRIZL38GG3	B007USDO4E	4.0	1383523200
1613804	A3LJLRIZL38GG3	B007USH10C	4.0	1381363200
1637949	A3LJLRIZL38GG3	B008532RBO	5.0	1394841600
1637954	A3LJLRIZL38GG3	B008532RN2	5.0	1394841600
1637961	A3LJLRIZL38GG3	B008532RZ0	2.0	1394841600
1638015	A3LJLRIZL38GG3	B008532S7W	5.0	1362787200
1638104	A3LJLRIZL38GG3	B00853EHO4	4.0	1395100800
1638113	A3LJLRIZL38GG3	B00853EI0M	5.0	1394841600
1638116	A3LJLRIZL38GG3	B00853EIWU	5.0	1394841600
1638121	A3LJLRIZL38GG3	B00853EK28	5.0	1382659200
1638134	A3LJLRIZL38GG3	B00853EKAK	4.0	1374796800
1638170	A3LJLRIZL38GG3	B00853EO8I	4.0	1394841600
1638193	A3LJLRIZL38GG3	B00853ES7K	5.0	1381881600
1638230	A3LJLRIZL38GG3	B00853ETMO	5.0	1374796800
1638245	A3LJLRIZL38GG3	B00853EUDM	4.0	1395792000
1638258	A3LJLRIZL38GG3	B00853EXDY	3.0	1362787200
1638260	A3LJLRIZL38GG3	B00853EXUM	5.0	1381881600
1638328	A3LJLRIZL38GG3	B00853F2PM	4.0	1387324800
1638347	A3LJLRIZL38GG3	B00853F3E2	4.0	1395619200
1638354	A3LJLRIZL38GG3	B00853F3SS	3.0	1394841600
1638380	A3LJLRIZL38GG3	B00853F5FO	4.0	1387411200
1647167	A3LJLRIZL38GG3	B0088AKC84	5.0	1368230400
1651927	A3LJLRIZL38GG3	B0089X3OYY	4.0	1387411200
1674253	A3LJLRIZL38GG3	B008JEJ2TO	5.0	1387152000
1675388	A3LJLRIZL38GG3	B008JXOR2C	5.0	1362787200
1677859	A3LJLRIZL38GG3	B008LC4IU2	5.0	1374796800
1678930	A3LJLRIZL38GG3	B008LF5U7E	5.0	1364083200
1679022	A3LJLRIZL38GG3	B008LF8YPE	5.0	1381363200
1695655	A3LJLRIZL38GG3	B008SX7H8E	5.0	1381363200
1695675	A3LJLRIZL38GG3	B008SYAFQY	5.0	1395014400
1695725	A3LJLRIZL38GG3	B008SYWGW0	5.0	1360540800
1732075	A3LJLRIZL38GG3	B009FIR05Q	5.0	1364083200
1735931	A3LJLRIZL38GG3	B009GLPE5K	5.0	1394841600
1741408	A3LJLRIZL38GG3	B009JTU7GA	5.0	1387584000
1745569	A3LJLRIZL38GG3	B009N5SM30	4.0	1367798400
1749546	A3LJLRIZL38GG3	B009PZVOF6	4.0	1375401600
1754421	A3LJLRIZL38GG3	B009SOT43S	5.0	1383523200
1758821	A3LJLRIZL38GG3	B009W8UBRI	5.0	1387152000
1758829	A3LJLRIZL38GG3	B009W8UEES	5.0	1381363200
1758835	A3LJLRIZL38GG3	B009W8UFLA	5.0	1394841600
1758839	A3LJLRIZL38GG3	B009W8UGAA	5.0	1383523200
1758844	A3LJLRIZL38GG3	B009W8UH0E	5.0	1387152000
1759216	A3LJLRIZL38GG3	B009WI3RZQ	5.0	1367798400
1759259	A3LJLRIZL38GG3	B009WI5SPI	5.0	1364083200
1762567	A3LJLRIZL38GG3	B009YVCSYM	5.0	1364083200
1762587	A3LJLRIZL38GG3	B009YVRVS0	2.0	1378598400
1762606	A3LJLRIZL38GG3	B009YXC3LS	5.0	1378425600
1762656	A3LJLRIZL38GG3	B009YYUGQQ	5.0	1394841600
1763082	A3LJLRIZL38GG3	B009ZB6MKM	5.0	1379462400
1778950	A3LJLRIZL38GG3	B00A94UXNG	5.0	1395619200
1782644	A3LJLRIZL38GG3	B00ABIH8OM	3.0	1381363200
1790963	A3LJLRIZL38GG3	B00AG29HTW	5.0	1379462400
1790966	A3LJLRIZL38GG3	B00AG2H5WI	3.0	1381363200
1802675	A3LJLRIZL38GG3	B00AP1BTZE	5.0	1364083200
1812035	A3LJLRIZL38GG3	B00AVXOHL4	5.0	1395619200
1812037	A3LJLRIZL38GG3	B00AVXOIBS	4.0	1395619200
1812038	A3LJLRIZL38GG3	B00AVXOICM	5.0	1395619200
1812039	A3LJLRIZL38GG3	B00AVXOIVI	5.0	1395619200
1812040	A3LJLRIZL38GG3	B00AVXOJIA	4.0	1395619200
1812043	A3LJLRIZL38GG3	B00AVXOK5M	4.0	1395619200
1812047	A3LJLRIZL38GG3	B00AVXOMQO	5.0	1395014400
1812053	A3LJLRIZL38GG3	B00AVXTIHW	5.0	1386979200
1812061	A3LJLRIZL38GG3	B00AVXTQJ2	5.0	1395619200
1812079	A3LJLRIZL38GG3	B00AVYIETY	5.0	1394841600
1812080	A3LJLRIZL38GG3	B00AVYIF98	5.0	1394841600
1812092	A3LJLRIZL38GG3	B00AVYIIJK	5.0	1394841600
1812093	A3LJLRIZL38GG3	B00AVYIIW2	5.0	1394841600
1820736	A3LJLRIZL38GG3	B00B1OOZU0	4.0	1385769600
1832347	A3LJLRIZL38GG3	B00BB7EENU	5.0	1381363200
1832576	A3LJLRIZL38GG3	B00BB8NY6M	5.0	1394841600
1833480	A3LJLRIZL38GG3	B00BBAZ0VC	5.0	1378425600
1833997	A3LJLRIZL38GG3	B00BBQ84OG	5.0	1394841600
1835997	A3LJLRIZL38GG3	B00BD3R9JI	5.0	1394841600
1836698	A3LJLRIZL38GG3	B00BDH205M	5.0	1395619200
1836736	A3LJLRIZL38GG3	B00BDH753O	5.0	1394841600
1836756	A3LJLRIZL38GG3	B00BDH9F1O	5.0	1394841600
1837546	A3LJLRIZL38GG3	B00BDXYNEW	4.0	1397606400
1837554	A3LJLRIZL38GG3	B00BDY0BP6	4.0	1397606400
1843859	A3LJLRIZL38GG3	B00BJMSVKO	4.0	1381536000
1849382	A3LJLRIZL38GG3	B00BOF34N0	5.0	1394841600
1860973	A3LJLRIZL38GG3	B00BZ4QDW4	4.0	1397606400
1873083	A3LJLRIZL38GG3	B00CC14S5S	3.0	1395014400
1874344	A3LJLRIZL38GG3	B00CD8AW0A	4.0	1387497600
1878969	A3LJLRIZL38GG3	B00CFVL8YO	5.0	1394841600
1884431	A3LJLRIZL38GG3	B00CKGGA8I	5.0	1394841600
1886620	A3LJLRIZL38GG3	B00CN61X0A	5.0	1394841600
1888184	A3LJLRIZL38GG3	B00CNXN1QW	4.0	1395619200
1888190	A3LJLRIZL38GG3	B00CNXVQQY	5.0	1395014400
1888191	A3LJLRIZL38GG3	B00CNY0HH2	4.0	1395014400
1893652	A3LJLRIZL38GG3	B00CU5DJTM	5.0	1382659200
1893657	A3LJLRIZL38GG3	B00CU5GCEG	5.0	1397606400
1893659	A3LJLRIZL38GG3	B00CU5IO7Y	5.0	1397606400
1896729	A3LJLRIZL38GG3	B00CZ4XW8Q	4.0	1397606400
1908268	A3LJLRIZL38GG3	B00DFKE968	5.0	1394841600
1915029	A3LJLRIZL38GG3	B00DQ3FFZ8	5.0	1395619200
1915764	A3LJLRIZL38GG3	B00DQQVZRM	5.0	1394841600
1915766	A3LJLRIZL38GG3	B00DQQW03U	5.0	1381363200
1917284	A3LJLRIZL38GG3	B00DSYAK2I	5.0	1395014400
1917337	A3LJLRIZL38GG3	B00DSZI1FU	4.0	1381363200
1923409	A3LJLRIZL38GG3	B00E5H3W2C	5.0	1385769600
1931428	A3LJLRIZL38GG3	B00EL0TNSU	5.0	1395014400
1931429	A3LJLRIZL38GG3	B00EL0ZP6Y	5.0	1395014400
1931449	A3LJLRIZL38GG3	B00EL11R4W	5.0	1395014400
1931480	A3LJLRIZL38GG3	B00EL1HZ34	5.0	1379462400
1946731	A3LJLRIZL38GG3	B00FDPQYTI	5.0	1394841600
1950413	A3LJLRIZL38GG3	B00FLKP3EC	5.0	1395619200
1951157	A3LJLRIZL38GG3	B00FNGSCYM	2.0	1395792000
1951544	A3LJLRIZL38GG3	B00FOGWT9A	5.0	1395792000
1951548	A3LJLRIZL38GG3	B00FOGWTNQ	5.0	1394841600
1951561	A3LJLRIZL38GG3	B00FOGX0XE	5.0	1395619200
1951562	A3LJLRIZL38GG3	B00FOGX16K	5.0	1395100800
1951566	A3LJLRIZL38GG3	B00FOGX3HC	5.0	1395619200
1951568	A3LJLRIZL38GG3	B00FOGX3QI	5.0	1395619200
1951569	A3LJLRIZL38GG3	B00FOGX3Z4	5.0	1395619200
1951579	A3LJLRIZL38GG3	B00FOGX7JG	3.0	1394841600
1951580	A3LJLRIZL38GG3	B00FOGX94O	5.0	1387670400
1951581	A3LJLRIZL38GG3	B00FOGXA2A	5.0	1395792000
1951584	A3LJLRIZL38GG3	B00FOGXAPC	4.0	1395100800
1951594	A3LJLRIZL38GG3	B00FOGXD72	5.0	1395619200
1951604	A3LJLRIZL38GG3	B00FOGXMR8	5.0	1395619200
1951606	A3LJLRIZL38GG3	B00FOGXPRK	5.0	1387670400
1951609	A3LJLRIZL38GG3	B00FOGXUCU	4.0	1394841600
1951613	A3LJLRIZL38GG3	B00FOGXVJW	5.0	1395014400
1951614	A3LJLRIZL38GG3	B00FOGXVUG	4.0	1387152000
1951617	A3LJLRIZL38GG3	B00FOGXW8C	5.0	1395014400
1951619	A3LJLRIZL38GG3	B00FOGXXSQ	5.0	1395014400
1951621	A3LJLRIZL38GG3	B00FOGXYQW	5.0	1395014400
1951622	A3LJLRIZL38GG3	B00FOGXYZ8	5.0	1395014400
1951623	A3LJLRIZL38GG3	B00FOGXZ7K	5.0	1395014400
1951625	A3LJLRIZL38GG3	B00FOGY0L0	5.0	1394841600
1951627	A3LJLRIZL38GG3	B00FOGY2AY	2.0	1395792000
1951628	A3LJLRIZL38GG3	B00FOGY2XG	5.0	1382659200
1951638	A3LJLRIZL38GG3	B00FOGYA56	5.0	1387152000
1951645	A3LJLRIZL38GG3	B00FOGYEC0	2.0	1387670400
1951647	A3LJLRIZL38GG3	B00FOGYEF2	4.0	1394841600
1951652	A3LJLRIZL38GG3	B00FOGYGZK	4.0	1395619200
1951657	A3LJLRIZL38GG3	B00FOGYOO8	5.0	1394841600
1951675	A3LJLRIZL38GG3	B00FOGZ4WY	4.0	1394841600
1951676	A3LJLRIZL38GG3	B00FOGZ51E	4.0	1394841600
1951677	A3LJLRIZL38GG3	B00FOGZ5E6	5.0	1387670400
1951696	A3LJLRIZL38GG3	B00FOGZEQ0	5.0	1387152000
1951703	A3LJLRIZL38GG3	B00FOGZIHK	5.0	1394841600
1951705	A3LJLRIZL38GG3	B00FOGZJ6A	2.0	1395792000
1954012	A3LJLRIZL38GG3	B00FSXFUHM	4.0	1387152000
1954023	A3LJLRIZL38GG3	B00FSXFZ22	5.0	1387152000
1954040	A3LJLRIZL38GG3	B00FSXGPL2	5.0	1387152000
1964157	A3LJLRIZL38GG3	B00GEH65UC	5.0	1394841600
1964176	A3LJLRIZL38GG3	B00GEH8OTW	5.0	1395014400
1973789	A3LJLRIZL38GG3	B00GPYX1R4	4.0	1387584000
1975995	A3LJLRIZL38GG3	B00GSUCEJ6	5.0	1394841600
1979541	A3LJLRIZL38GG3	B00GW4X500	5.0	1387497600
1979549	A3LJLRIZL38GG3	B00GW51XFS	5.0	1394841600
1979554	A3LJLRIZL38GG3	B00GW56O16	5.0	1394841600
1979556	A3LJLRIZL38GG3	B00GW58YC8	5.0	1387497600
1998253	A3LJLRIZL38GG3	B00HZHCZ9K	5.0	1394841600
1998254	A3LJLRIZL38GG3	B00HZHD0CQ	5.0	1394841600
1998301	A3LJLRIZL38GG3	B00HZHZOSE	5.0	1394841600
1998303	A3LJLRIZL38GG3	B00HZI0S0C	2.0	1394841600
1998304	A3LJLRIZL38GG3	B00HZI0SM0	5.0	1395014400
2002300	A3LJLRIZL38GG3	B00I6E4FQM	5.0	1395619200
2002320	A3LJLRIZL38GG3	B00I6E9I4G	5.0	1395619200
2012079	A3LJLRIZL38GG3	B00J3AY40A	5.0	1395792000
8599	ALQGOMOY1F5X9	B000052YN7	1.0	1394755200
9384	ALQGOMOY1F5X9	B000052YOX	5.0	1367020800
10139	ALQGOMOY1F5X9	B000052YQU	4.0	1383264000
16086	ALQGOMOY1F5X9	B000053676	1.0	1350864000
16186	ALQGOMOY1F5X9	B0000536AR	5.0	1381708800
28532	ALQGOMOY1F5X9	B00006JN4F	1.0	1371168000
63365	ALQGOMOY1F5X9	B0001AF6QM	1.0	1373500800
68484	ALQGOMOY1F5X9	B0001TQ9WI	5.0	1373500800
87349	ALQGOMOY1F5X9	B00028MXBO	5.0	1361145600
110769	ALQGOMOY1F5X9	B0006BDMIU	5.0	1352937600
123842	ALQGOMOY1F5X9	B0007CXWQU	1.0	1376784000
144218	ALQGOMOY1F5X9	B0009MHJE4	5.0	1377993600
163267	ALQGOMOY1F5X9	B0009WY4U6	1.0	1362096000
172296	ALQGOMOY1F5X9	B000ALFTUU	1.0	1362096000
174115	ALQGOMOY1F5X9	B000AQKQCQ	1.0	1370908800
180599	ALQGOMOY1F5X9	B000BGXBIQ	1.0	1326758400
184712	ALQGOMOY1F5X9	B000BNUYCK	1.0	1371081600
220162	ALQGOMOY1F5X9	B000E3DX7U	1.0	1378944000
234069	ALQGOMOY1F5X9	B000EVIVR4	1.0	1372636800
244061	ALQGOMOY1F5X9	B000FDKW14	1.0	1378944000
248029	ALQGOMOY1F5X9	B000FL21XS	1.0	1378944000
248210	ALQGOMOY1F5X9	B000FL5OSC	1.0	1378944000
254469	ALQGOMOY1F5X9	B000FVEKUU	1.0	1372636800
261104	ALQGOMOY1F5X9	B000GCQWXG	1.0	1396742400
262671	ALQGOMOY1F5X9	B000GCVZSI	1.0	1371168000
264456	ALQGOMOY1F5X9	B000GDA07E	1.0	1368316800
264872	ALQGOMOY1F5X9	B000GDC4J6	1.0	1368316800
265245	ALQGOMOY1F5X9	B000GDDKKS	1.0	1394064000
265458	ALQGOMOY1F5X9	B000GDF48O	1.0	1368316800
265532	ALQGOMOY1F5X9	B000GDF48Y	1.0	1368316800
268269	ALQGOMOY1F5X9	B000GHGGKK	5.0	1395792000
272169	ALQGOMOY1F5X9	B000GI4UHK	1.0	1362096000
276453	ALQGOMOY1F5X9	B000GXGROY	1.0	1368403200
293862	ALQGOMOY1F5X9	B000ILKUHY	5.0	1363219200
297110	ALQGOMOY1F5X9	B000IXVJU4	1.0	1355443200
302808	ALQGOMOY1F5X9	B000JL7Z5S	5.0	1400284800
313419	ALQGOMOY1F5X9	B000KOM08Q	1.0	1371081600
313648	ALQGOMOY1F5X9	B000KONYJK	1.0	1371081600
313798	ALQGOMOY1F5X9	B000KOO0C0	1.0	1370822400
313872	ALQGOMOY1F5X9	B000KOOCQO	5.0	1364860800
315607	ALQGOMOY1F5X9	B000KU93DA	1.0	1370908800
319649	ALQGOMOY1F5X9	B000LHLIIU	1.0	1371081600
320561	ALQGOMOY1F5X9	B000LM6GUU	5.0	1366156800
325576	ALQGOMOY1F5X9	B000MAQWA0	1.0	1370822400
331628	ALQGOMOY1F5X9	B000N2MDWI	1.0	1368403200
333075	ALQGOMOY1F5X9	B000N66D4S	1.0	1359158400
339869	ALQGOMOY1F5X9	B000NKL3D0	5.0	1375833600
342756	ALQGOMOY1F5X9	B000NP7K1E	1.0	1371081600
354949	ALQGOMOY1F5X9	B000OA69IS	2.0	1335139200
356323	ALQGOMOY1F5X9	B000ODNSR0	1.0	1377907200
357703	ALQGOMOY1F5X9	B000OIX8JS	5.0	1375488000
373033	ALQGOMOY1F5X9	B000P9FP10	5.0	1373241600
385107	ALQGOMOY1F5X9	B000Q2RP7I	5.0	1364169600
389171	ALQGOMOY1F5X9	B000QA7HNC	1.0	1396742400
392980	ALQGOMOY1F5X9	B000QV9XQA	1.0	1373068800
394311	ALQGOMOY1F5X9	B000R46I1O	1.0	1349827200
396340	ALQGOMOY1F5X9	B000R8W4BS	4.0	1372550400
396407	ALQGOMOY1F5X9	B000R8WL02	1.0	1398211200
397063	ALQGOMOY1F5X9	B000R92XIG	1.0	1355443200
402916	ALQGOMOY1F5X9	B000RTPT8M	3.0	1362096000
433272	ALQGOMOY1F5X9	B000UVTCY4	5.0	1361145600
434427	ALQGOMOY1F5X9	B000UVZU1S	1.0	1359504000
445729	ALQGOMOY1F5X9	B000VFUS0Q	5.0	1400112000
447783	ALQGOMOY1F5X9	B000VLIMEY	1.0	1370908800
447801	ALQGOMOY1F5X9	B000VLJWTI	1.0	1370908800
474074	ALQGOMOY1F5X9	B000X8YO60	1.0	1359158400
485179	ALQGOMOY1F5X9	B000YG1IT2	5.0	1381708800
491889	ALQGOMOY1F5X9	B000ZBY2EY	1.0	1370908800
492195	ALQGOMOY1F5X9	B000ZH1ZP2	1.0	1370908800
500884	ALQGOMOY1F5X9	B0010WUP2K	1.0	1378944000
502915	ALQGOMOY1F5X9	B00112AI9E	5.0	1368921600
504249	ALQGOMOY1F5X9	B00113HNB4	5.0	1384992000
504888	ALQGOMOY1F5X9	B00115TXRE	1.0	1376784000
508488	ALQGOMOY1F5X9	B0011DNX9K	5.0	1360627200
509395	ALQGOMOY1F5X9	B0011EO7WQ	5.0	1350864000
512478	ALQGOMOY1F5X9	B0011ZX8B6	1.0	1383264000
512870	ALQGOMOY1F5X9	B00120U5D4	5.0	1363219200
513192	ALQGOMOY1F5X9	B00120XR0M	5.0	1371168000
522377	ALQGOMOY1F5X9	B0012J30LY	1.0	1388880000
525051	ALQGOMOY1F5X9	B0012OP70G	1.0	1366329600
540371	ALQGOMOY1F5X9	B0013NB6II	1.0	1396224000
552329	ALQGOMOY1F5X9	B0014XOWJM	1.0	1362096000
559254	ALQGOMOY1F5X9	B0015FSH86	1.0	1390608000
565888	ALQGOMOY1F5X9	B00166IQ6W	5.0	1326758400
568901	ALQGOMOY1F5X9	B0016GH4P6	1.0	1404518400
598973	ALQGOMOY1F5X9	B00198O40Y	2.0	1362096000
613624	ALQGOMOY1F5X9	B001AH8PZY	1.0	1372550400
627130	ALQGOMOY1F5X9	B001BDGJ7I	1.0	1371081600
627151	ALQGOMOY1F5X9	B001BDK79Y	1.0	1370908800
630080	ALQGOMOY1F5X9	B001BPEKTK	1.0	1370908800
631410	ALQGOMOY1F5X9	B001BULFIO	1.0	1350864000
638640	ALQGOMOY1F5X9	B001CPM03C	5.0	1352937600
651965	ALQGOMOY1F5X9	B001DTWRGW	1.0	1362096000
655161	ALQGOMOY1F5X9	B001E16B8Y	3.0	1373241600
659847	ALQGOMOY1F5X9	B001E767BO	3.0	1373241600
666750	ALQGOMOY1F5X9	B001ECQ4R6	1.0	1376784000
674153	ALQGOMOY1F5X9	B001ET734C	5.0	1375920000
681488	ALQGOMOY1F5X9	B001EUS8G8	1.0	1371081600
688944	ALQGOMOY1F5X9	B001FB5IRI	5.0	1364169600
695433	ALQGOMOY1F5X9	B001FYSHL4	1.0	1371427200
704323	ALQGOMOY1F5X9	B001GIOV7S	1.0	1378944000
704407	ALQGOMOY1F5X9	B001GIOV82	1.0	1378944000
704509	ALQGOMOY1F5X9	B001GIOV8C	1.0	1378944000
720452	ALQGOMOY1F5X9	B001JQLNJQ	2.0	1362096000
733154	ALQGOMOY1F5X9	B001LF4BDK	5.0	1381708800
755481	ALQGOMOY1F5X9	B001NXBXYK	1.0	1404518400
763063	ALQGOMOY1F5X9	B001P7AX2W	5.0	1401840000
763593	ALQGOMOY1F5X9	B001PAQOVS	1.0	1376784000
796997	ALQGOMOY1F5X9	B001V9LUO4	5.0	1368403200
797070	ALQGOMOY1F5X9	B001V9LUR6	1.0	1368403200
797118	ALQGOMOY1F5X9	B001V9LUVW	1.0	1368403200
797304	ALQGOMOY1F5X9	B001V9LUYO	1.0	1381708800
797391	ALQGOMOY1F5X9	B001V9LUZS	1.0	1368403200
797446	ALQGOMOY1F5X9	B001V9LV20	1.0	1350950400
797578	ALQGOMOY1F5X9	B001V9LV98	5.0	1380758400
797598	ALQGOMOY1F5X9	B001V9LV9I	5.0	1380758400
803766	ALQGOMOY1F5X9	B0020C5PWE	5.0	1362096000
817386	ALQGOMOY1F5X9	B0026PS1JE	1.0	1373587200
817954	ALQGOMOY1F5X9	B0026TVB4C	5.0	1398902400
821981	ALQGOMOY1F5X9	B0027WPJRI	5.0	1352937600
823968	ALQGOMOY1F5X9	B0028ISYLE	1.0	1359590400
828641	ALQGOMOY1F5X9	B0029OAL86	5.0	1362182400
834836	ALQGOMOY1F5X9	B002B8BCA6	1.0	1376784000
840664	ALQGOMOY1F5X9	B002C5CL2Q	1.0	1394064000
848218	ALQGOMOY1F5X9	B002D48QWA	1.0	1357516800
849804	ALQGOMOY1F5X9	B002DMK0KS	1.0	1378944000
851930	ALQGOMOY1F5X9	B002DPUY56	1.0	1378944000
857078	ALQGOMOY1F5X9	B002FP4ADG	1.0	1370908800
861889	ALQGOMOY1F5X9	B002H6SUOI	4.0	1362096000
868294	ALQGOMOY1F5X9	B002I7PQDO	5.0	1373068800
897976	ALQGOMOY1F5X9	B002OM4ILE	1.0	1378944000
897978	ALQGOMOY1F5X9	B002OM4IW8	1.0	1378944000
900663	ALQGOMOY1F5X9	B002PBCAEQ	1.0	1371168000
935474	ALQGOMOY1F5X9	B002VBRPZO	5.0	1371427200
938609	ALQGOMOY1F5X9	B002VTIV0E	1.0	1363219200
943168	ALQGOMOY1F5X9	B002WQHLR0	1.0	1370908800
946024	ALQGOMOY1F5X9	B002WTC398	5.0	1362096000
946988	ALQGOMOY1F5X9	B002X31FUG	5.0	1362528000
976801	ALQGOMOY1F5X9	B0033R1M5Y	5.0	1362096000
977758	ALQGOMOY1F5X9	B00340T6XU	1.0	1372204800
977933	ALQGOMOY1F5X9	B003414XXC	1.0	1372204800
978016	ALQGOMOY1F5X9	B00342ASVC	1.0	1372204800
979810	ALQGOMOY1F5X9	B0034F9K36	2.0	1362096000
983151	ALQGOMOY1F5X9	B0035D5ZD6	1.0	1372809600
986361	ALQGOMOY1F5X9	B00367LZ9Y	1.0	1372204800
993431	ALQGOMOY1F5X9	B00375VPRW	1.0	1331942400
1009930	ALQGOMOY1F5X9	B0039XT498	1.0	1371168000
1011258	ALQGOMOY1F5X9	B003A8EKTG	1.0	1371081600
1011316	ALQGOMOY1F5X9	B003A8GG8E	1.0	1371081600
1022065	ALQGOMOY1F5X9	B003BQVN42	1.0	1373241600
1047900	ALQGOMOY1F5X9	B003H6H6X8	5.0	1359158400
1049190	ALQGOMOY1F5X9	B003HER6OE	1.0	1395446400
1061721	ALQGOMOY1F5X9	B003JT8P6U	5.0	1371772800
1061749	ALQGOMOY1F5X9	B003JT8PKQ	5.0	1360627200
1061948	ALQGOMOY1F5X9	B003JTAWOS	1.0	1372809600
1062148	ALQGOMOY1F5X9	B003JTF3VK	5.0	1371772800
1066256	ALQGOMOY1F5X9	B003LA90RU	1.0	1391299200
1068433	ALQGOMOY1F5X9	B003M3O98G	1.0	1370908800
1082348	ALQGOMOY1F5X9	B003PF406M	1.0	1371772800
1082621	ALQGOMOY1F5X9	B003PFBCTU	1.0	1377907200
1082845	ALQGOMOY1F5X9	B003PGFDEE	1.0	1381968000
1083227	ALQGOMOY1F5X9	B003PL2CQQ	1.0	1372204800
1083331	ALQGOMOY1F5X9	B003PL2D6A	1.0	1371772800
1083379	ALQGOMOY1F5X9	B003PL3K8U	1.0	1372204800
1083420	ALQGOMOY1F5X9	B003PL9ONU	1.0	1372204800
1083631	ALQGOMOY1F5X9	B003PLJP2A	1.0	1372204800
1096926	ALQGOMOY1F5X9	B003TCCFKE	5.0	1326758400
1121894	ALQGOMOY1F5X9	B003X4B0ZY	1.0	1392249600
1123685	ALQGOMOY1F5X9	B003XKSWEA	1.0	1362096000
1125561	ALQGOMOY1F5X9	B003XUMQ56	1.0	1372204800
1127531	ALQGOMOY1F5X9	B003Y69DJG	5.0	1366416000
1153222	ALQGOMOY1F5X9	B00433BVR6	1.0	1372550400
1161821	ALQGOMOY1F5X9	B0044AEJQ8	1.0	1372204800
1162736	ALQGOMOY1F5X9	B0044TIOYW	1.0	1372032000
1162917	ALQGOMOY1F5X9	B0044TNORO	1.0	1372032000
1166312	ALQGOMOY1F5X9	B0045R7HU0	1.0	1370908800
1168856	ALQGOMOY1F5X9	B00461XVJQ	1.0	1372291200
1173981	ALQGOMOY1F5X9	B0046MMCFY	2.0	1367539200
1180705	ALQGOMOY1F5X9	B0047F70B6	1.0	1371081600
1181010	ALQGOMOY1F5X9	B0047F9622	1.0	1371081600
1191096	ALQGOMOY1F5X9	B0049ZDF2M	1.0	1363219200
1219831	ALQGOMOY1F5X9	B004DTPKNQ	1.0	1372204800
1234299	ALQGOMOY1F5X9	B004GVBZ6C	1.0	1362096000
1236598	ALQGOMOY1F5X9	B004H9TU06	5.0	1375488000
1241065	ALQGOMOY1F5X9	B004I166N2	1.0	1372809600
1267191	ALQGOMOY1F5X9	B004MFWIR2	1.0	1370908800
1271740	ALQGOMOY1F5X9	B004NAV1KQ	1.0	1363219200
1272335	ALQGOMOY1F5X9	B004NFTGA8	1.0	1371772800
1276504	ALQGOMOY1F5X9	B004O3YCZS	1.0	1371168000
1281996	ALQGOMOY1F5X9	B004P0PL3C	1.0	1363219200
1289328	ALQGOMOY1F5X9	B004R7N4BO	1.0	1372032000
1289817	ALQGOMOY1F5X9	B004R7R8G6	5.0	1367020800
1294800	ALQGOMOY1F5X9	B004SL2XNE	1.0	1363219200
1316430	ALQGOMOY1F5X9	B004WC2H8A	5.0	1394841600
1316513	ALQGOMOY1F5X9	B004WC37SY	1.0	1380931200
1321065	ALQGOMOY1F5X9	B004X42FES	1.0	1372204800
1337551	ALQGOMOY1F5X9	B004ZN7PP6	1.0	1372032000
1363602	ALQGOMOY1F5X9	B0055PHN3W	1.0	1362096000
1377813	ALQGOMOY1F5X9	B0059GQYGY	1.0	1372204800
1401278	ALQGOMOY1F5X9	B005FVSH0O	1.0	1371772800
1406472	ALQGOMOY1F5X9	B005H152J6	1.0	1371081600
1415487	ALQGOMOY1F5X9	B005IUKUAC	1.0	1381968000
1416457	ALQGOMOY1F5X9	B005J5Y74G	1.0	1360195200
1416465	ALQGOMOY1F5X9	B005J5Z8OO	5.0	1359763200
1427094	ALQGOMOY1F5X9	B005MJD1L4	1.0	1343260800
1428462	ALQGOMOY1F5X9	B005MXBYHS	1.0	1398124800
1444884	ALQGOMOY1F5X9	B005T73U0Q	5.0	1366329600
1466208	ALQGOMOY1F5X9	B005ZHR7CW	1.0	1403049600
1475987	ALQGOMOY1F5X9	B0063KUSXU	1.0	1363219200
1480440	ALQGOMOY1F5X9	B00658LP7I	1.0	1363219200
1487017	ALQGOMOY1F5X9	B0068GKEB0	1.0	1362096000
1499515	ALQGOMOY1F5X9	B006GQEI0A	1.0	1371168000
1499742	ALQGOMOY1F5X9	B006GQSBZS	1.0	1371168000
1501001	ALQGOMOY1F5X9	B006H9CIV2	2.0	1362096000
1504481	ALQGOMOY1F5X9	B006ILBJD2	5.0	1383264000
1504485	ALQGOMOY1F5X9	B006ILBK1S	1.0	1382572800
1504489	ALQGOMOY1F5X9	B006ILBKOK	1.0	1384992000
1504495	ALQGOMOY1F5X9	B006ILBL94	1.0	1382572800
1504518	ALQGOMOY1F5X9	B006ILBMWU	1.0	1382313600
1528606	ALQGOMOY1F5X9	B006TUS9LC	5.0	1359504000
1531396	ALQGOMOY1F5X9	B006UETDGC	1.0	1362182400
1533761	ALQGOMOY1F5X9	B006VX5RQW	5.0	1378944000
1539421	ALQGOMOY1F5X9	B006YQ40ZA	5.0	1378944000
1548067	ALQGOMOY1F5X9	B00719UG0C	5.0	1371427200
1566586	ALQGOMOY1F5X9	B007AS626G	1.0	1372204800
1566620	ALQGOMOY1F5X9	B007AS62J8	1.0	1372204800
1569948	ALQGOMOY1F5X9	B007BXMKGQ	3.0	1354060800
1573262	ALQGOMOY1F5X9	B007E2K41W	5.0	1361750400
1593551	ALQGOMOY1F5X9	B007O984MQ	5.0	1375488000
1593900	ALQGOMOY1F5X9	B007OLQ80E	1.0	1368316800
1597494	ALQGOMOY1F5X9	B007PQSM7K	1.0	1372291200
1603306	ALQGOMOY1F5X9	B007ROMJ9W	5.0	1401840000
1627771	ALQGOMOY1F5X9	B0081E6X1W	5.0	1367020800
1635435	ALQGOMOY1F5X9	B0084AG9DU	1.0	1382572800
1637614	ALQGOMOY1F5X9	B0085170S6	1.0	1374537600
1638561	ALQGOMOY1F5X9	B00854YLUS	1.0	1372809600
1650381	ALQGOMOY1F5X9	B0089JVDPK	5.0	1383264000
1655129	ALQGOMOY1F5X9	B008B6E3BC	5.0	1362355200
1666025	ALQGOMOY1F5X9	B008FPIIG0	5.0	1371772800
1670102	ALQGOMOY1F5X9	B008HBMQTM	1.0	1378944000
1670246	ALQGOMOY1F5X9	B008HBMRRS	1.0	1371081600
1683498	ALQGOMOY1F5X9	B008N3W7VQ	1.0	1380931200
1703989	ALQGOMOY1F5X9	B008WA2K9O	5.0	1362096000
1704248	ALQGOMOY1F5X9	B008WG7X8Q	1.0	1377907200
1705124	ALQGOMOY1F5X9	B008X6VCMI	5.0	1362096000
1720377	ALQGOMOY1F5X9	B0096DT92W	5.0	1362096000
1726236	ALQGOMOY1F5X9	B009AVFGFO	1.0	1372204800
1726262	ALQGOMOY1F5X9	B009AVFIZW	1.0	1372204800
1727067	ALQGOMOY1F5X9	B009BS7EHY	1.0	1363219200
1746472	ALQGOMOY1F5X9	B009NPMC7W	1.0	1372204800
1747570	ALQGOMOY1F5X9	B009OSAP6I	5.0	1400630400
1766331	ALQGOMOY1F5X9	B00A0LH7FK	1.0	1368921600
1779986	ALQGOMOY1F5X9	B00AACBZMA	1.0	1372204800
1780025	ALQGOMOY1F5X9	B00AACBZMU	1.0	1372204800
1780043	ALQGOMOY1F5X9	B00AACBZVQ	1.0	1372204800
1780065	ALQGOMOY1F5X9	B00AACC02Y	1.0	1372032000
1789171	ALQGOMOY1F5X9	B00AF9D4JK	3.0	1371168000
1789212	ALQGOMOY1F5X9	B00AF9DGMA	3.0	1371168000
1806927	ALQGOMOY1F5X9	B00ARRFJ2A	1.0	1394064000
1822928	ALQGOMOY1F5X9	B00B2VTWOG	5.0	1361750400
1825404	ALQGOMOY1F5X9	B00B50RX72	5.0	1390176000
1836498	ALQGOMOY1F5X9	B00BD822BI	1.0	1384992000
1842299	ALQGOMOY1F5X9	B00BI2V01M	1.0	1370908800
1843936	ALQGOMOY1F5X9	B00BJPJ0FG	1.0	1394064000
1849245	ALQGOMOY1F5X9	B00BOASDWM	5.0	1395792000
1860993	ALQGOMOY1F5X9	B00BZ6VNTU	5.0	1372550400
1880059	ALQGOMOY1F5X9	B00CGR26B6	5.0	1377561600
1883191	ALQGOMOY1F5X9	B00CJ2LSEO	5.0	1377561600
1883202	ALQGOMOY1F5X9	B00CJ2UOLM	5.0	1377561600
1941414	ALQGOMOY1F5X9	B00F0Q0H7U	1.0	1400112000
1942352	ALQGOMOY1F5X9	B00F3ERDO4	1.0	1393632000
1942355	ALQGOMOY1F5X9	B00F3FDSVA	1.0	1393632000
1956964	ALQGOMOY1F5X9	B00FZESMKG	1.0	1390608000
1957629	ALQGOMOY1F5X9	B00G0EJYFW	1.0	1390608000
2001376	ALQGOMOY1F5X9	B00I4DAHSK	5.0	1398124800
4302	AKMEY1BSHSDG7	B000052WYD	1.0	1384732800
12550	AKMEY1BSHSDG7	B0000530LP	1.0	1383609600
12709	AKMEY1BSHSDG7	B0000530O6	5.0	1137715200
16409	AKMEY1BSHSDG7	B0000536F0	5.0	1140652800
16467	AKMEY1BSHSDG7	B0000536M2	5.0	1384041600
20196	AKMEY1BSHSDG7	B00005CDSP	5.0	1254700800
23464	AKMEY1BSHSDG7	B00005V5P6	5.0	1366243200
24555	AKMEY1BSHSDG7	B000063WTZ	5.0	1232928000
24568	AKMEY1BSHSDG7	B000063WU0	5.0	1252281600
30941	AKMEY1BSHSDG7	B00008CMOS	5.0	1349913600
31323	AKMEY1BSHSDG7	B00008J2XQ	5.0	1140652800
33986	AKMEY1BSHSDG7	B000094Q6C	5.0	1236729600
34734	AKMEY1BSHSDG7	B0000A4EW3	5.0	1140652800
49034	AKMEY1BSHSDG7	B00012NEYG	5.0	1210636800
62136	AKMEY1BSHSDG7	B00017XR7U	5.0	1137715200
62155	AKMEY1BSHSDG7	B00017XRAC	5.0	1137715200
62176	AKMEY1BSHSDG7	B00017XRBG	5.0	1137715200
69548	AKMEY1BSHSDG7	B0001XLSR0	5.0	1233014400
73791	AKMEY1BSHSDG7	B00021B8L2	5.0	1321142400
79137	AKMEY1BSHSDG7	B00021VZNS	5.0	1137715200
91629	AKMEY1BSHSDG7	B0002EPS3S	5.0	1137715200
97671	AKMEY1BSHSDG7	B0002RPTX4	5.0	1137715200
99498	AKMEY1BSHSDG7	B0002VD4TG	5.0	1137715200
100956	AKMEY1BSHSDG7	B0002XKIZM	5.0	1215907200
119821	AKMEY1BSHSDG7	B0006Q3NTS	5.0	1230422400
121357	AKMEY1BSHSDG7	B0006ZHCK0	5.0	1383523200
124336	AKMEY1BSHSDG7	B0007CXX82	5.0	1190505600
131370	AKMEY1BSHSDG7	B00081NF3A	5.0	1215907200
137459	AKMEY1BSHSDG7	B0009EILKS	5.0	1358985600
138890	AKMEY1BSHSDG7	B0009ET8T6	5.0	1213142400
144974	AKMEY1BSHSDG7	B0009MYMJY	5.0	1232236800
158902	AKMEY1BSHSDG7	B0009V1YR8	5.0	1139097600
169117	AKMEY1BSHSDG7	B000AA5VD6	5.0	1252281600
170636	AKMEY1BSHSDG7	B000AADG9M	5.0	1387756800
173424	AKMEY1BSHSDG7	B000AO2NXS	5.0	1382918400
180251	AKMEY1BSHSDG7	B000BF45Z0	5.0	1200873600
185473	AKMEY1BSHSDG7	B000BPQG6Q	5.0	1400025600
185861	AKMEY1BSHSDG7	B000BRGAOM	5.0	1212105600
217149	AKMEY1BSHSDG7	B000CPIMNA	5.0	1133654400
217298	AKMEY1BSHSDG7	B000CPJPT0	5.0	1141084800
219255	AKMEY1BSHSDG7	B000E0K7NQ	5.0	1364688000
228273	AKMEY1BSHSDG7	B000ELP5KA	5.0	1320105600
235394	AKMEY1BSHSDG7	B000F02PNU	5.0	1215907200
241810	AKMEY1BSHSDG7	B000F8L1G4	5.0	1253923200
242365	AKMEY1BSHSDG7	B000FBF59A	5.0	1252281600
253991	AKMEY1BSHSDG7	B000FV69MC	5.0	1367107200
257756	AKMEY1BSHSDG7	B000G66Z9S	5.0	1189382400
278546	AKMEY1BSHSDG7	B000H3CPQM	5.0	1232323200
279175	AKMEY1BSHSDG7	B000H3F9MY	5.0	1209513600
288282	AKMEY1BSHSDG7	B000HWKDYY	5.0	1215820800
300453	AKMEY1BSHSDG7	B000JI9JYQ	5.0	1311379200
308241	AKMEY1BSHSDG7	B000K7E2G6	5.0	1327708800
316322	AKMEY1BSHSDG7	B000KWTGYY	1.0	1384041600
327403	AKMEY1BSHSDG7	B000MMP0R4	5.0	1367452800
327852	AKMEY1BSHSDG7	B000MQPUFM	5.0	1190505600
332448	AKMEY1BSHSDG7	B000N36QHA	5.0	1189382400
358314	AKMEY1BSHSDG7	B000OLFXKM	5.0	1389657600
365410	AKMEY1BSHSDG7	B000P20JWW	5.0	1201219200
386552	AKMEY1BSHSDG7	B000Q4QG5S	5.0	1383609600
397357	AKMEY1BSHSDG7	B000R961M0	5.0	1232236800
419690	AKMEY1BSHSDG7	B000TNOUA4	5.0	1366848000
419758	AKMEY1BSHSDG7	B000TNQVJC	5.0	1351814400
423500	AKMEY1BSHSDG7	B000U0O4C0	5.0	1388793600
430280	AKMEY1BSHSDG7	B000UPXU2A	4.0	1192838400
442421	AKMEY1BSHSDG7	B000VBDWQC	5.0	1349827200
452867	AKMEY1BSHSDG7	B000VPG5EE	5.0	1384732800
453374	AKMEY1BSHSDG7	B000VPPUEA	5.0	1210032000
467661	AKMEY1BSHSDG7	B000WOU3I8	5.0	1383609600
483806	AKMEY1BSHSDG7	B000YB6Q6M	5.0	1400371200
494549	AKMEY1BSHSDG7	B000ZMBSPE	5.0	1328400000
496445	AKMEY1BSHSDG7	B000ZSWQAE	5.0	1379808000
497379	AKMEY1BSHSDG7	B00106AC06	4.0	1365120000
497719	AKMEY1BSHSDG7	B0010A9RYO	5.0	1203033600
503156	AKMEY1BSHSDG7	B00112BUBO	5.0	1366070400
503424	AKMEY1BSHSDG7	B00112DUFS	5.0	1366070400
503541	AKMEY1BSHSDG7	B00112FLAA	5.0	1235001600
540837	AKMEY1BSHSDG7	B0013NFYY0	5.0	1370822400
550111	AKMEY1BSHSDG7	B0014KNZCA	4.0	1235001600
555418	AKMEY1BSHSDG7	B00152TXAK	5.0	1252281600
566195	AKMEY1BSHSDG7	B00167SNVY	5.0	1252281600
576999	AKMEY1BSHSDG7	B001797W40	5.0	1390953600
585590	AKMEY1BSHSDG7	B001821ENG	5.0	1366588800
593699	AKMEY1BSHSDG7	B0018QE376	4.0	1366070400
594081	AKMEY1BSHSDG7	B0018QHY5E	5.0	1366070400
594155	AKMEY1BSHSDG7	B0018QJJ2A	5.0	1252281600
605367	AKMEY1BSHSDG7	B0019QQ13Y	5.0	1326672000
609607	AKMEY1BSHSDG7	B001A5S3BM	5.0	1222732800
620695	AKMEY1BSHSDG7	B001B0SL4A	5.0	1393372800
625227	AKMEY1BSHSDG7	B001BAFQOS	3.0	1383609600
630333	AKMEY1BSHSDG7	B001BQXTQO	5.0	1209513600
637205	AKMEY1BSHSDG7	B001CJVP02	5.0	1366243200
667137	AKMEY1BSHSDG7	B001ECQ4YO	5.0	1358380800
669366	AKMEY1BSHSDG7	B001EJOPW0	5.0	1190505600
674970	AKMEY1BSHSDG7	B001ET76EY	5.0	1223683200
679427	AKMEY1BSHSDG7	B001ET7FX6	5.0	1383609600
679888	AKMEY1BSHSDG7	B001ET7IMO	5.0	1223683200
680082	AKMEY1BSHSDG7	B001ET7J6E	5.0	1201219200
681511	AKMEY1BSHSDG7	B001EV0SL0	5.0	1284940800
682178	AKMEY1BSHSDG7	B001EWF1YS	5.0	1262476800
685450	AKMEY1BSHSDG7	B001F51SYG	5.0	1188950400
710323	AKMEY1BSHSDG7	B001HKR6WM	5.0	1367539200
710630	AKMEY1BSHSDG7	B001HKTC06	5.0	1389657600
720244	AKMEY1BSHSDG7	B001JQLNJ6	5.0	1240531200
721512	AKMEY1BSHSDG7	B001JQLNPA	3.0	1238025600
726307	AKMEY1BSHSDG7	B001KYO7OA	5.0	1384041600
726641	AKMEY1BSHSDG7	B001KYPZRS	5.0	1351728000
732919	AKMEY1BSHSDG7	B001LBIX74	5.0	1326672000
733646	AKMEY1BSHSDG7	B001LF4G4E	5.0	1240531200
750305	AKMEY1BSHSDG7	B001MS7HD2	5.0	1252281600
751060	AKMEY1BSHSDG7	B001MV5UYW	5.0	1391212800
767854	AKMEY1BSHSDG7	B001Q854GK	5.0	1371340800
767991	AKMEY1BSHSDG7	B001Q8560Y	5.0	1388793600
768172	AKMEY1BSHSDG7	B001Q878WI	5.0	1326931200
783326	AKMEY1BSHSDG7	B001T8OF44	5.0	1383609600
784054	AKMEY1BSHSDG7	B001T8UFT8	5.0	1383609600
802851	AKMEY1BSHSDG7	B001ZD5HAY	5.0	1367798400
809769	AKMEY1BSHSDG7	B0022PG9G0	2.0	1366588800
817113	AKMEY1BSHSDG7	B0026P3GVW	4.0	1252281600
817742	AKMEY1BSHSDG7	B0026RR9KO	5.0	1275955200
[truncated: 283,607 more rows]
